# Supplementary material for: Transcriptome Sequencing Analysis of circRNA in Skeletal Muscle between Fast- and Slow-Growing Chickens at Embryonic Stages
Source: Animals (Basel). 2022 Nov 16;12(22):3166. doi: 10.3390/ani12223166 (PMC9686870; doi:10.3390/ani12223166)
Supplement: Supplementary file 1 [file animals-12-03166-s001.zip]

Archive with 11 entries (11 files):
- Figure S1 Result of sex identification with CHD1 gene.tif
- Figure S2  Original agarose gel electrophoresis for PCR products  of divergent primers.tif
- Table S1 Results of quality control.xlsx
- Table S2 Results of mapping to the genome.xlsx
- Table S3 Differential analysis results of S14 vs. F14.xls
- Table S4 Differential analysis results of S20 vs. F20.xls
- Table S5 GO enrichment result of S14 vs. F14.xls
- Table S6 GO enrichment result of S20 vs. F20.xls
- Table S7 KEGG pathway enrichment result of S14 vs. F14.xls
- Table S8 KEGG pathway enrichment result of S20 vs. F20.xls
- Table S9 GO_BP terms related to skeletal muscle development for the co-differentially expressed circRNAs.xls
