# Supplementary material for: Transcriptome Sequencing Analysis of circRNA in Skeletal Muscle between Fast- and Slow-Growing Chickens at Embryonic Stages
Source: Animals (Basel). 2022 Nov 16;12(22):3166. doi: 10.3390/ani12223166 (PMC9686870; doi:10.3390/ani12223166)
Supplement: Supplementary file 1 [file animals-12-03166-s001.zip › Table S3 Differential analysis results of S14 vs. F14.xls]

## Sheet: Sheet1
Gene_id	S14_readcount	F14_readcount	log2FoldChange	pval	significant
novel_circ_0009286	35.4347	0	-7.6423	0.023986	Down
novel_circ_0004226	6.78584	0	-5.2623	0.00012737	Down
novel_circ_0001314	6.49798	0	-5.1923	0.00017104	Down
novel_circ_0010451	4.93145	0	-4.7975	0.0016007	Down
novel_circ_0003797	4.92171	0	-4.7954	0.0018282	Down
novel_circ_0009975	4.8908	0	-4.7876	0.0017031	Down
novel_circ_0003154	4.55449	0	-4.6784	0.0067127	Down
novel_circ_0008845	4.44458	0	-4.6475	0.0041738	Down
novel_circ_0007882	4.21839	0	-4.5715	0.011765	Down
novel_circ_0006241	4.212	0	-4.5693	0.011151	Down
novel_circ_0003619	4.07201	0	-4.526	0.012522	Down
novel_circ_0003816	4.05782	0	-4.512	0.013678	Down
novel_circ_0000846	3.98441	0	-4.4881	0.0078104	Down
novel_circ_0000633	3.69914	0	-4.3829	0.01429	Down
novel_circ_0005001	3.66823	0	-4.3723	0.013636	Down
novel_circ_0001162	3.66778	0	-4.3721	0.014022	Down
novel_circ_0008979	3.66778	0	-4.3721	0.014022	Down
novel_circ_0003132	3.55276	0	-4.3302	0.028114	Down
novel_circ_0005370	3.53753	0	-4.3245	0.029447	Down
novel_circ_0007536	3.4384	0	-4.2781	0.020212	Down
novel_circ_0008134	3.29536	0	-4.2123	0.041058	Down
novel_circ_0004111	3.16242	0	-4.1582	0.049359	Down
novel_circ_0007266	2.99211	0	-4.0749	0.040807	Down
novel_circ_0002694	2.91915	0	-4.0431	0.045902	Down
novel_circ_0007165	6.13789	0.431425	-3.6864	0.0060549	Down
novel_circ_0010525	5.75158	0.395479	-3.6283	0.014349	Down
novel_circ_0004209	8.40351	0.647137	-3.5876	0.0014069	Down
novel_circ_0003084	5.49595	0.395479	-3.5579	0.011729	Down
novel_circ_0000319	14.4708	1.4306	-3.4602	0.0022154	Down
novel_circ_0005592	42.822	4.58838	-3.239	1.1e-12	Down
novel_circ_0002252	6.02494	0.647137	-3.1185	0.015138	Down
novel_circ_0006854	19.8813	2.49077	-3.0297	0.046972	Down
novel_circ_0006901	7.96881	1.10701	-2.9829	0.0041675	Down
novel_circ_0004215	6.84671	0.790957	-2.948	0.010351	Down
novel_circ_0004875	11.4317	1.50999	-2.859	0.015597	Down
novel_circ_0005818	4.64759	0.593218	-2.8163	0.045502	Down
novel_circ_0002153	5.19226	0.830257	-2.7654	0.034078	Down
novel_circ_0006683	7.70986	1.07856	-2.7432	0.0080626	Down
novel_circ_0010661	77.8373	11.5373	-2.724	2.34e-18	Down
novel_circ_0003021	7.57611	1.07856	-2.7163	0.010277	Down
novel_circ_0008455	5.33568	0.790957	-2.6085	0.038447	Down
novel_circ_0003654	12.4966	2.17472	-2.5304	0.008932	Down
novel_circ_0004718	37.3512	7.59564	-2.3237	7.51e-08	Down
novel_circ_0004175	9.28827	2.05599	-2.2391	0.0080805	Down
novel_circ_0006356	13.7222	3.03798	-2.0976	0.024855	Down
novel_circ_0003082	17.4154	3.96975	-2.0719	0.011223	Down
novel_circ_0001545	6.03781	1.45158	-2.0659	0.044964	Down
novel_circ_0001694	6.3406	1.43809	-2.0179	0.043557	Down
novel_circ_0004556	19.1567	4.88238	-1.9982	8.2e-05	Down
novel_circ_0001626	14.0371	3.68847	-1.8484	0.0026852	Down
novel_circ_0001931	9.5679	2.86793	-1.7446	0.011726	Down
novel_circ_0001341	17.0578	6.11672	-1.5019	0.0022946	Down
novel_circ_0009653	9.28798	3.21174	-1.4983	0.033975	Down
novel_circ_0003041	32.5311	11.7799	-1.4714	4.59e-05	Down
novel_circ_0005682	8.4978	3.06643	-1.4605	0.046861	Down
novel_circ_0004272	11.0436	3.94425	-1.4578	0.018519	Down
novel_circ_0002078	10.469	4.06557	-1.3636	0.038931	Down
novel_circ_0009718	13.1323	5.58196	-1.2564	0.023456	Down
novel_circ_0002089	28.0358	12.5274	-1.1926	0.0027462	Down
novel_circ_0001594	27.4404	12.5136	-1.1351	0.0078067	Down
novel_circ_0003578	27.7186	12.2983	-1.1306	0.0039346	Down
novel_circ_0008541	11.231	5.25536	-1.127	0.0479	Down
novel_circ_0008599	18.7338	8.85656	-1.0919	0.018696	Down
novel_circ_0008144	18.8388	8.93747	-1.0643	0.012923	Down
novel_circ_0005706	13.5648	6.85936	-1.0063	0.046721	Down
novel_circ_0002126	14.6109	7.34322	-1.0034	0.049381	Down
novel_circ_0009926	26.0496	14.276	-0.84623	0.030227	Down
novel_circ_0003222	23.0432	12.942	-0.82916	0.03082	Down
novel_circ_0007084	27.205	15.5793	-0.78981	0.035536	Down
novel_circ_0004526	253.032	146.743	-0.78799	0.01687	Down
novel_circ_0004200	45.0311	28.316	-0.6724	0.027342	Down
novel_circ_0003223	51.0146	33.7908	-0.60737	0.032935	Down
novel_circ_0000096	68.716	94.4933	0.4516	0.039611	Up
novel_circ_0006370	77.407	107.142	0.46869	0.023464	Up
novel_circ_0008139	30.5333	46.3963	0.60344	0.030959	Up
novel_circ_0005604	25.9957	40.979	0.66462	0.037077	Up
novel_circ_0000073	47.4921	80.7339	0.75933	0.001874	Up
novel_circ_0009336	124.347	213.919	0.78169	4.12e-05	Up
novel_circ_0002139	28.794	51.7985	0.85008	0.0027398	Up
novel_circ_0008243	11.5506	23.813	1.0351	0.0082196	Up
novel_circ_0002881	4.37065	10.3872	1.2181	0.046499	Up
novel_circ_0002549	4.64798	11.335	1.282	0.044548	Up
novel_circ_0007509	4.71775	12.3612	1.3936	0.018253	Up
novel_circ_0002146	7.88031	23.8172	1.6223	0.00052106	Up
novel_circ_0002195	3.10878	10.3014	1.708	0.014503	Up
novel_circ_0006115	4.58615	15.7995	1.7571	0.0018435	Up
novel_circ_0000812	1.98369	6.8354	1.8035	0.042957	Up
novel_circ_0005345	1.92455	7.93305	2.0308	0.024766	Up
novel_circ_0005386	1.36391	6.73393	2.3861	0.027315	Up
novel_circ_0004251	1.03569	5.49506	2.446	0.035383	Up
novel_circ_0002879	1.22532	6.83762	2.4572	0.02431	Up
novel_circ_0009329	1.63669	9.93064	2.6462	0.037036	Up
novel_circ_0006436	1.7977	11.9443	2.7551	0.00031261	Up
novel_circ_0007747	0.733849	5.51155	2.8965	0.023597	Up
novel_circ_0000876	0	3.02672	4.0456	0.04285	Up
novel_circ_0002147	0.490129	8.34951	4.0807	0.0011086	Up
novel_circ_0001560	0	3.13608	4.1032	0.034315	Up
novel_circ_0001019	0	3.14468	4.1071	0.033244	Up
novel_circ_0002723	0	3.1986	4.1306	0.049743	Up
novel_circ_0004159	0	3.24955	4.15	0.045851	Up
novel_circ_0005529	0	3.30983	4.1745	0.0429	Up
novel_circ_0009289	0	3.26718	4.1756	0.045624	Up
novel_circ_0000685	0	3.33005	4.1832	0.041233	Up
novel_circ_0005324	0	3.28515	4.1832	0.042819	Up
novel_circ_0007003	0	3.50871	4.2794	0.030124	Up
novel_circ_0007012	0	3.58099	4.285	0.019597	Up
novel_circ_0005922	0	3.58658	4.2894	0.029797	Up
novel_circ_0008875	0	3.74762	4.3473	0.024201	Up
novel_circ_0006910	0	3.71056	4.3526	0.013771	Up
novel_circ_0006147	0	3.82027	4.379	0.012972	Up
novel_circ_0007884	0	3.77049	4.3819	0.020978	Up
novel_circ_0010251	0	3.84349	4.398	0.011318	Up
novel_circ_0002343	0	3.92327	4.4235	0.0093954	Up
novel_circ_0004962	0	3.89783	4.4334	0.018235	Up
novel_circ_0002453	0	4.66704	4.6931	0.0032593	Up
novel_circ_0005681	0	4.78239	4.7033	0.0029364	Up
novel_circ_0002494	0	4.76815	4.7102	0.0023171	Up
novel_circ_0006193	0	4.8633	4.753	0.0023434	Up
novel_circ_0007446	0	5.09322	4.8117	0.0013858	Up
novel_circ_0006283	0	6.5122	5.1562	0.0001551	Up
novel_circ_0007026	0	8.99627	5.6275	5.69e-06	Up
novel_circ_0005225	0	30.8948	7.3942	9.2e-12	Up
novel_circ_0007076	0	54.1821	8.224	9.87e-15	Up
