# Supplementary material for: Transcriptome Sequencing Analysis of circRNA in Skeletal Muscle between Fast- and Slow-Growing Chickens at Embryonic Stages
Source: Animals (Basel). 2022 Nov 16;12(22):3166. doi: 10.3390/ani12223166 (PMC9686870; doi:10.3390/ani12223166)
Supplement: Supplementary file 1 [file animals-12-03166-s001.zip › Table S4 Differential analysis results of S20 vs. F20.xls]

## Sheet: Sheet1
ID	S20_readcount	F20_readcount	log2FoldChange	pval	significant
novel_circ_0001437	253.123	0	-10.28	0.00036233	Down
novel_circ_0009292	52.5534	0	-8.013	0.0017213	Down
novel_circ_0009212	23.8152	0	-6.8727	0.0029566	Down
novel_circ_0008676	20.4108	0	-6.6489	0.049617	Down
novel_circ_0007887	8.82978	0	-5.4445	0.00014905	Down
novel_circ_0004271	7.08521	0	-5.1258	0.00074546	Down
novel_circ_0000908	6.55102	0	-4.9913	0.0016309	Down
novel_circ_0007793	6.28484	0	-4.9635	0.0040068	Down
novel_circ_0006524	6.05277	0	-4.8931	0.0019837	Down
novel_circ_0005842	4.85433	0	-4.5896	0.01622	Down
novel_circ_0004812	4.80356	0	-4.5723	0.014367	Down
novel_circ_0003084	4.70615	0	-4.5389	0.0088666	Down
novel_circ_0001074	4.72621	0	-4.538	0.0080075	Down
novel_circ_0000771	4.64322	0	-4.5038	0.0096879	Down
novel_circ_0010211	11.9706	0.480977	-4.4766	0.00069672	Down
novel_circ_0004825	4.13352	0	-4.3628	0.025247	Down
novel_circ_0009762	4.17612	0	-4.3374	0.030635	Down
novel_circ_0008990	4.08718	0	-4.3218	0.015334	Down
novel_circ_0002387	4.08996	0	-4.3132	0.016735	Down
novel_circ_0005476	16.1512	0.824358	-4.2784	0.00047316	Down
novel_circ_0004296	3.90173	0	-4.2762	0.030802	Down
novel_circ_0003901	3.99413	0	-4.2733	0.03349	Down
novel_circ_0010273	3.95352	0	-4.2731	0.032446	Down
novel_circ_0010536	3.86272	0	-4.2594	0.034649	Down
novel_circ_0004336	3.89651	0	-4.2534	0.034157	Down
novel_circ_0002153	3.79939	0	-4.2348	0.022537	Down
novel_circ_0008672	3.78396	0	-4.2248	0.036789	Down
novel_circ_0002200	3.80028	0	-4.2185	0.02132	Down
novel_circ_0004830	3.73022	0	-4.1959	0.023287	Down
novel_circ_0005168	3.68161	0	-4.1803	0.024184	Down
novel_circ_0005705	3.51671	0	-4.1272	0.042975	Down
novel_circ_0007238	3.58183	0	-4.126	0.028645	Down
novel_circ_0002916	3.55961	0	-4.1198	0.045817	Down
novel_circ_0007325	3.4686	0	-4.1088	0.045411	Down
novel_circ_0006706	3.41171	0	-4.0425	0.037153	Down
novel_circ_0007680	3.32298	0	-4.028	0.03471	Down
novel_circ_0002028	3.15008	0	-3.9491	0.042119	Down
novel_circ_0000061	3.1412	0	-3.9454	0.044846	Down
novel_circ_0007236	3.00524	0	-3.8892	0.04931	Down
novel_circ_0007195	10.5922	0.993487	-3.5559	0.012973	Down
novel_circ_0004718	32.9354	3.1207	-3.4232	1.0021e-06	Down
novel_circ_0010193	59.3014	5.38344	-3.4046	1.6622e-10	Down
novel_circ_0000319	12.5086	1.32465	-3.3948	0.0030218	Down
novel_circ_0004874	5.92277	0.549572	-3.3793	0.032246	Down
novel_circ_0004209	5.42896	0.480977	-3.3391	0.032831	Down
novel_circ_0002544	5.46146	0.534876	-3.3017	0.034025	Down
novel_circ_0006604	4.92993	0.480977	-3.2046	0.049923	Down
novel_circ_0000172	8.18841	0.993487	-3.1926	0.017208	Down
novel_circ_0006991	6.33662	0.721466	-3.032	0.034983	Down
novel_circ_0001931	6.57334	0.824358	-2.9957	0.033751	Down
novel_circ_0003407	6.05465	0.721466	-2.9675	0.040215	Down
novel_circ_0002469	5.85182	0.721466	-2.9081	0.045694	Down
novel_circ_0004547	7.73234	1.09914	-2.8036	0.030177	Down
novel_circ_0006497	6.59518	1.08445	-2.5671	0.048665	Down
novel_circ_0004118	9.17647	1.90146	-2.2583	0.035044	Down
novel_circ_0010661	43.3406	8.98971	-2.2503	1.4175e-05	Down
novel_circ_0005592	21.2362	4.60738	-2.2324	0.0058151	Down
novel_circ_0002792	8.9274	2.06324	-2.1501	0.047795	Down
novel_circ_0006356	15.7556	3.51628	-2.1139	0.0091799	Down
novel_circ_0007135	11.2655	2.65483	-2.0478	0.034428	Down
novel_circ_0006377	24.5182	6.86979	-1.8438	0.0038216	Down
novel_circ_0002733	11.094	3.37592	-1.7498	0.042778	Down
novel_circ_0003926	45.2614	14.3481	-1.6536	0.00012183	Down
novel_circ_0003578	21.9045	7.72856	-1.4946	0.029565	Down
novel_circ_0003082	22.9168	9.55364	-1.2734	0.036499	Down
novel_circ_0010289	18.7948	7.92766	-1.2361	0.048901	Down
novel_circ_0000422	88.352	38.5996	-1.2115	0.0036155	Down
novel_circ_0002976	58.1354	33.4722	-0.80912	0.033377	Down
novel_circ_0009748	180.883	115.685	-0.6422	0.017162	Down
novel_circ_0004883	167.446	114.965	-0.54693	0.030247	Down
novel_circ_0001815	21.6993	40.5468	0.8868	0.040103	Up
novel_circ_0008952	99.7238	191.474	0.94021	0.0073118	Up
novel_circ_0009336	191.959	376.766	0.97303	5.1842e-07	Up
novel_circ_0010080	19.3583	39.5886	1.0572	0.041817	Up
novel_circ_0008898	19.8695	44.4035	1.1338	0.038753	Up
novel_circ_0008595	13.2328	31.3567	1.2584	0.01508	Up
novel_circ_0010636	4.66198	13.3465	1.4777	0.048615	Up
novel_circ_0006436	5.10372	14.7992	1.5675	0.041258	Up
novel_circ_0000999	48.48	143.01	1.5786	2.812e-08	Up
novel_circ_0008902	7.02526	22.2065	1.7369	0.011148	Up
novel_circ_0002146	6.15977	22.7389	1.8786	0.0017367	Up
novel_circ_0003336	3.69584	14.1275	1.9866	0.017531	Up
novel_circ_0002432	8.48766	33.4479	2.0014	0.00010475	Up
novel_circ_0008046	2.76368	12.1158	2.0721	0.024445	Up
novel_circ_0003888	7.1686	30.3085	2.0785	0.0018613	Up
novel_circ_0008908	3.922	16.2037	2.0981	0.026416	Up
novel_circ_0008897	2.23876	11.0379	2.2057	0.03506	Up
novel_circ_0005477	4.56742	22.9236	2.2684	0.0028657	Up
novel_circ_0007960	1.77185	12.089	2.9061	0.0070422	Up
novel_circ_0006218	0.676369	6.14106	3.2133	0.044682	Up
novel_circ_0008022	0.691584	9.11464	3.574	0.0065824	Up
novel_circ_0002343	0.345792	5.07585	3.6182	0.041046	Up
novel_circ_0002905	0.450912	5.93492	3.7006	0.030148	Up
novel_circ_0005511	0.505355	10.1013	4.1383	0.004161	Up
novel_circ_0001142	0	3.08892	4.2971	0.045708	Up
novel_circ_0001294	0	3.14555	4.335	0.043063	Up
novel_circ_0010391	0	3.14555	4.335	0.043063	Up
novel_circ_0002882	0	3.48905	4.4783	0.049873	Up
novel_circ_0000876	0	3.55269	4.5043	0.016879	Up
novel_circ_0004348	0	3.67552	4.5577	0.042073	Up
novel_circ_0008535	0	3.68042	4.5612	0.024185	Up
novel_circ_0007872	0	3.78277	4.5784	0.041881	Up
novel_circ_0006271	0	3.83243	4.6119	0.021905	Up
novel_circ_0005303	0	3.8912	4.6324	0.011373	Up
novel_circ_0007977	0	3.87192	4.6366	0.020045	Up
novel_circ_0000937	0	3.93532	4.647	0.019657	Up
novel_circ_0006068	0	4.00885	4.6714	0.019662	Up
novel_circ_0003269	0	4.06767	4.688	0.010351	Up
novel_circ_0007641	0	4.15863	4.7288	0.0082324	Up
novel_circ_0000196	0	4.36024	4.8086	0.012278	Up
novel_circ_0004086	0	4.43342	4.8213	0.0061052	Up
novel_circ_0008814	0	4.4751	4.8329	0.0059002	Up
novel_circ_0002929	0	4.87275	4.9614	0.003498	Up
novel_circ_0008538	0	4.93895	4.9776	0.0038403	Up
novel_circ_0000248	0	4.94135	4.9794	0.0033107	Up
novel_circ_0005005	0	5.33875	5.0867	0.0051988	Up
novel_circ_0005681	0	5.50569	5.1344	0.0044489	Up
novel_circ_0007076	0.336903	14.6548	5.1579	0.00024411	Up
novel_circ_0005695	0	5.78778	5.2067	0.0012636	Up
novel_circ_0005324	0	11.8627	6.2412	3.9377e-06	Up
novel_circ_0001465	0	12.8104	6.3595	1.7053e-05	Up
