# Supplementary material for: Transcriptome Sequencing Analysis of circRNA in Skeletal Muscle between Fast- and Slow-Growing Chickens at Embryonic Stages
Source: Animals (Basel). 2022 Nov 16;12(22):3166. doi: 10.3390/ani12223166 (PMC9686870; doi:10.3390/ani12223166)
Supplement: Supplementary file 1 [file animals-12-03166-s001.zip › Table S5 GO enrichment result of S14 vs. F14.xls]

## Sheet: Sheet1
GO_accession	Description	Term_type	Over_represented_pValue	Corrected_pValue	CAD_item	CAD_list	Bg_item	Bg_list	Gene_names
GO:0005634	nucleus	cellular_component	4.1159e-05	0.39044	51	100	4422	14863	ENSGALG00000015033,ENSGALG00000014071,ENSGALG00000005409,ENSGALG00000007590,ENSGALG00000026971,ENSGALG00000011573,ENSGALG00000012584,ENSGALG00000016930,ENSGALG00000009784,ENSGALG00000009287,ENSGALG00000000220,ENSGALG00000017132,ENSGALG00000007331,ENSGALG00000049138,ENSGALG00000010885,ENSGALG00000012186,ENSGALG00000012289,ENSGALG00000010026,ENSGALG00000042321,ENSGALG00000037955,ENSGALG00000017064,…
GO:0044428	nuclear part	cellular_component	4.5759e-05	0.39044	38	100	2854	14863	ENSGALG00000010411,ENSGALG00000031666,ENSGALG00000038978,ENSGALG00000009977,ENSGALG00000043033,ENSGALG00000010734,ENSGALG00000013505,ENSGALG00000036017,ENSGALG00000041255,ENSGALG00000006477,ENSGALG00000034610,ENSGALG00000006157,ENSGALG00000002246,ENSGALG00000032366,ENSGALG00000008740,ENSGALG00000043137,ENSGALG00000036932,ENSGALG00000015033,ENSGALG00000005409,ENSGALG00000007590,ENSGALG00000026971,…
GO:0017124	SH3 domain binding	molecular_function	0.00020296	0.74287	5	100	52	14863	ENSGALG00000001157,ENSGALG00000041255,ENSGALG00000016720,ENSGALG00000042321,ENSGALG00000001419
GO:0019899	enzyme binding	molecular_function	0.00025082	0.74287	23	100	1229	14863	ENSGALG00000021213,ENSGALG00000025950,ENSGALG00000026971,ENSGALG00000007307,ENSGALG00000011573,ENSGALG00000012584,ENSGALG00000009977,ENSGALG00000011560,ENSGALG00000009287,ENSGALG00000031009,ENSGALG00000029145,ENSGALG00000010026,ENSGALG00000002246,ENSGALG00000004390,ENSGALG00000012289,ENSGALG00000001600,ENSGALG00000008740,ENSGALG00000032366,ENSGALG00000001419,ENSGALG00000001157,ENSGALG00000005243,…
GO:0005654	nucleoplasm	cellular_component	0.00030643	0.74287	29	100	2019	14863	ENSGALG00000041255,ENSGALG00000036017,ENSGALG00000043033,ENSGALG00000010734,ENSGALG00000009977,ENSGALG00000006477,ENSGALG00000017132,ENSGALG00000016930,ENSGALG00000009784,ENSGALG00000009287,ENSGALG00000049138,ENSGALG00000031666,ENSGALG00000010411,ENSGALG00000005409,ENSGALG00000026971,ENSGALG00000040607,ENSGALG00000003526,ENSGALG00000003634,ENSGALG00000036932,ENSGALG00000001157,ENSGALG00000015451,…
GO:0044422	organelle part	cellular_component	0.00042322	0.74287	54	100	5368	14863	ENSGALG00000038978,ENSGALG00000010975,ENSGALG00000010411,ENSGALG00000031666,ENSGALG00000011560,ENSGALG00000036017,ENSGALG00000043033,ENSGALG00000010734,ENSGALG00000009977,ENSGALG00000013505,ENSGALG00000041255,ENSGALG00000006477,ENSGALG00000035768,ENSGALG00000032366,ENSGALG00000043137,ENSGALG00000008740,ENSGALG00000034610,ENSGALG00000006157,ENSGALG00000002246,ENSGALG00000036932,ENSGALG00000005243,…
GO:0031981	nuclear lumen	cellular_component	0.00045926	0.74287	33	100	2557	14863	ENSGALG00000011573,ENSGALG00000017132,ENSGALG00000016930,ENSGALG00000009287,ENSGALG00000009784,ENSGALG00000049138,ENSGALG00000015033,ENSGALG00000005409,ENSGALG00000026971,ENSGALG00000040607,ENSGALG00000003526,ENSGALG00000003634,ENSGALG00000001157,ENSGALG00000015451,ENSGALG00000007101,ENSGALG00000012186,ENSGALG00000010885,ENSGALG00000010026,ENSGALG00000037955,ENSGALG00000041255,ENSGALG00000009977,…
GO:0000030	mannosyltransferase activity	molecular_function	0.00046529	0.74287	3	100	22	14863	ENSGALG00000010975,ENSGALG00000038978,ENSGALG00000012956
GO:0001704	formation of primary germ layer	biological_process	0.00059491	0.74287	5	100	85	14863	ENSGALG00000005409,ENSGALG00000035879,ENSGALG00000004237,ENSGALG00000043033,ENSGALG00000009977
GO:0002431	Fc receptor mediated stimulatory signaling pathway	biological_process	0.00071567	0.74287	2	100	5	14863	ENSGALG00000042321,ENSGALG00000021611
GO:0043226	organelle	cellular_component	0.00075395	0.74287	72	100	8069	14863	ENSGALG00000012289,ENSGALG00000010885,ENSGALG00000001600,ENSGALG00000017064,ENSGALG00000032868,ENSGALG00000003634,ENSGALG00000002229,ENSGALG00000021611,ENSGALG00000025950,ENSGALG00000026971,ENSGALG00000011573,ENSGALG00000016720,ENSGALG00000034967,ENSGALG00000007331,ENSGALG00000049138,ENSGALG00000017132,ENSGALG00000009287,ENSGALG00000016930,ENSGALG00000000220,ENSGALG00000002246,ENSGALG00000002326,…
GO:0070013	intracellular organelle lumen	cellular_component	0.00094355	0.74287	33	100	2752	14863	ENSGALG00000010411,ENSGALG00000031666,ENSGALG00000010734,ENSGALG00000043033,ENSGALG00000009977,ENSGALG00000036017,ENSGALG00000041255,ENSGALG00000006477,ENSGALG00000032366,ENSGALG00000008740,ENSGALG00000034610,ENSGALG00000006157,ENSGALG00000002246,ENSGALG00000036932,ENSGALG00000005409,ENSGALG00000026971,ENSGALG00000015033,ENSGALG00000016930,ENSGALG00000009784,ENSGALG00000009287,ENSGALG00000017132,…
GO:0005085	guanyl-nucleotide exchange factor activity	molecular_function	0.00096228	0.74287	8	100	159	14863	ENSGALG00000031009,ENSGALG00000002246,ENSGALG00000034610,ENSGALG00000047559,ENSGALG00000016930,ENSGALG00000016886,ENSGALG00000001157,ENSGALG00000016504
GO:0043233	organelle lumen	cellular_component	0.00097596	0.74287	33	100	2755	14863	ENSGALG00000034610,ENSGALG00000002246,ENSGALG00000006157,ENSGALG00000032366,ENSGALG00000008740,ENSGALG00000036932,ENSGALG00000031666,ENSGALG00000010411,ENSGALG00000041255,ENSGALG00000009977,ENSGALG00000010734,ENSGALG00000036017,ENSGALG00000043033,ENSGALG00000006477,ENSGALG00000012186,ENSGALG00000010885,ENSGALG00000010026,ENSGALG00000037955,ENSGALG00000040607,ENSGALG00000003634,ENSGALG00000003526,…
GO:0043231	intracellular membrane-bounded organelle	cellular_component	0.00099	0.74287	65	100	7115	14863	ENSGALG00000003634,ENSGALG00000002229,ENSGALG00000012289,ENSGALG00000010885,ENSGALG00000001600,ENSGALG00000017064,ENSGALG00000032868,ENSGALG00000011573,ENSGALG00000034967,ENSGALG00000049138,ENSGALG00000007331,ENSGALG00000017132,ENSGALG00000009287,ENSGALG00000016930,ENSGALG00000000220,ENSGALG00000025950,ENSGALG00000026971,ENSGALG00000002246,ENSGALG00000002326,ENSGALG00000001419,ENSGALG00000035768,…
GO:0035268	protein mannosylation	biological_process	0.0010131	0.74287	3	100	18	14863	ENSGALG00000012956,ENSGALG00000010975,ENSGALG00000038978
GO:0035847	uterine epithelium development	biological_process	0.0010493	0.74287	1	100	1	14863	ENSGALG00000005409
GO:0035849	nephric duct elongation	biological_process	0.0010493	0.74287	1	100	1	14863	ENSGALG00000005409
GO:0035852	horizontal cell localization	biological_process	0.0010493	0.74287	1	100	1	14863	ENSGALG00000005409
GO:0005083	small GTPase regulator activity	molecular_function	0.0010516	0.74287	7	100	127	14863	ENSGALG00000016886,ENSGALG00000047559,ENSGALG00000034610,ENSGALG00000016504,ENSGALG00000002246,ENSGALG00000031009,ENSGALG00000001157
GO:0051348	negative regulation of transferase activity	biological_process	0.0010794	0.74287	6	100	163	14863	ENSGALG00000003634,ENSGALG00000001419,ENSGALG00000004237,ENSGALG00000008740,ENSGALG00000042321,ENSGALG00000001600
GO:0071931	positive regulation of transcription involved in G1/S phase of mitotic cell cycle	biological_process	0.0011075	0.74287	1	100	1	14863	ENSGALG00000007101
GO:0043227	membrane-bounded organelle	cellular_component	0.0011335	0.74287	65	100	7141	14863	ENSGALG00000008740,ENSGALG00000043137,ENSGALG00000032366,ENSGALG00000006157,ENSGALG00000031009,ENSGALG00000034610,ENSGALG00000037492,ENSGALG00000036932,ENSGALG00000013095,ENSGALG00000010411,ENSGALG00000011560,ENSGALG00000043033,ENSGALG00000036017,ENSGALG00000042321,ENSGALG00000037955,ENSGALG00000002141,ENSGALG00000009728,ENSGALG00000052061,ENSGALG00000010026,ENSGALG00000012186,ENSGALG00000004839,…
GO:0031974	membrane-enclosed lumen	cellular_component	0.0011457	0.74287	33	100	2795	14863	ENSGALG00000006477,ENSGALG00000043033,ENSGALG00000009977,ENSGALG00000010734,ENSGALG00000036017,ENSGALG00000041255,ENSGALG00000010411,ENSGALG00000031666,ENSGALG00000036932,ENSGALG00000008740,ENSGALG00000032366,ENSGALG00000006157,ENSGALG00000002246,ENSGALG00000034610,ENSGALG00000049138,ENSGALG00000009784,ENSGALG00000016930,ENSGALG00000009287,ENSGALG00000017132,ENSGALG00000011573,ENSGALG00000026971,…
GO:0034144	negative regulation of toll-like receptor 4 signaling pathway	biological_process	0.0011676	0.74287	2	100	6	14863	ENSGALG00000042321,ENSGALG00000001419
GO:0070555	response to interleukin-1	biological_process	0.0011921	0.74287	4	100	62	14863	ENSGALG00000043535,ENSGALG00000043044,ENSGALG00000025950,ENSGALG00000001419
GO:0034142	toll-like receptor 4 signaling pathway	biological_process	0.0012048	0.74287	3	100	24	14863	ENSGALG00000043535,ENSGALG00000001419,ENSGALG00000042321
GO:0042276	error-prone translesion synthesis	biological_process	0.0012254	0.74287	2	100	6	14863	ENSGALG00000016766,ENSGALG00000015033
GO:0043229	intracellular organelle	cellular_component	0.0013021	0.74287	71	100	8036	14863	ENSGALG00000009784,ENSGALG00000012584,ENSGALG00000005409,ENSGALG00000016391,ENSGALG00000007590,ENSGALG00000015033,ENSGALG00000014071,ENSGALG00000004237,ENSGALG00000016886,ENSGALG00000007101,ENSGALG00000004839,ENSGALG00000040607,ENSGALG00000003526,ENSGALG00000016504,ENSGALG00000001157,ENSGALG00000015451,ENSGALG00000037955,ENSGALG00000042321,ENSGALG00000002141,ENSGALG00000012186,ENSGALG00000010026,…
GO:0031329	regulation of cellular catabolic process	biological_process	0.001306	0.74287	14	100	602	14863	ENSGALG00000029308,ENSGALG00000010031,ENSGALG00000001157,ENSGALG00000006477,ENSGALG00000012584,ENSGALG00000003634,ENSGALG00000002246,ENSGALG00000031009,ENSGALG00000034610,ENSGALG00000001600,ENSGALG00000007590,ENSGALG00000026971,ENSGALG00000007307,ENSGALG00000001419
GO:0044238	primary metabolic process	biological_process	0.0013957	0.75029	65	100	7166	14863	ENSGALG00000013149,ENSGALG00000012289,ENSGALG00000010885,ENSGALG00000001600,ENSGALG00000017064,ENSGALG00000032868,ENSGALG00000010031,ENSGALG00000003634,ENSGALG00000002229,ENSGALG00000021213,ENSGALG00000021611,ENSGALG00000025950,ENSGALG00000029308,ENSGALG00000011573,ENSGALG00000034967,ENSGALG00000049138,ENSGALG00000000220,ENSGALG00000009287,ENSGALG00000016930,ENSGALG00000002246,ENSGALG00000003862,…
GO:0009894	regulation of catabolic process	biological_process	0.0014831	0.75029	15	100	680	14863	ENSGALG00000034610,ENSGALG00000031009,ENSGALG00000002246,ENSGALG00000007307,ENSGALG00000001419,ENSGALG00000001600,ENSGALG00000007590,ENSGALG00000026971,ENSGALG00000003634,ENSGALG00000029308,ENSGALG00000010031,ENSGALG00000001157,ENSGALG00000006477,ENSGALG00000012584,ENSGALG00000000220
GO:0002683	negative regulation of immune system process	biological_process	0.0015296	0.75029	6	100	170	14863	ENSGALG00000021611,ENSGALG00000012584,ENSGALG00000005243,ENSGALG00000004237,ENSGALG00000001419,ENSGALG00000042321
GO:0031663	lipopolysaccharide-mediated signaling pathway	biological_process	0.0015903	0.75029	3	100	28	14863	ENSGALG00000042321,ENSGALG00000025950,ENSGALG00000043535
GO:0030162	regulation of proteolysis	biological_process	0.0016017	0.75029	6	100	158	14863	ENSGALG00000012584,ENSGALG00000003634,ENSGALG00000001600,ENSGALG00000002229,ENSGALG00000001419,ENSGALG00000007307
GO:0034134	toll-like receptor 2 signaling pathway	biological_process	0.0016301	0.75029	2	100	10	14863	ENSGALG00000042321,ENSGALG00000043535
GO:0046483	heterocycle metabolic process	biological_process	0.0016594	0.75029	41	100	3880	14863	ENSGALG00000036932,ENSGALG00000005243,ENSGALG00000034610,ENSGALG00000003862,ENSGALG00000002246,ENSGALG00000031009,ENSGALG00000006157,ENSGALG00000001419,ENSGALG00000032366,ENSGALG00000008740,ENSGALG00000043033,ENSGALG00000009977,ENSGALG00000036017,ENSGALG00000035768,ENSGALG00000043535,ENSGALG00000006477,ENSGALG00000013660,ENSGALG00000016766,ENSGALG00000013095,ENSGALG00000007307,ENSGALG00000003634,…
GO:0044446	intracellular organelle part	cellular_component	0.0016707	0.75029	51	100	5274	14863	ENSGALG00000010411,ENSGALG00000031666,ENSGALG00000038978,ENSGALG00000010975,ENSGALG00000006477,ENSGALG00000035768,ENSGALG00000036017,ENSGALG00000043033,ENSGALG00000009977,ENSGALG00000010734,ENSGALG00000013505,ENSGALG00000041255,ENSGALG00000011560,ENSGALG00000006157,ENSGALG00000002246,ENSGALG00000034610,ENSGALG00000043137,ENSGALG00000008740,ENSGALG00000032366,ENSGALG00000036932,ENSGALG00000014071,…
GO:0045475	locomotor rhythm	biological_process	0.0018077	0.791	2	100	8	14863	ENSGALG00000036017,ENSGALG00000003634
GO:0042578	phosphoric ester hydrolase activity	molecular_function	0.0020301	0.81971	9	100	293	14863	ENSGALG00000004237,ENSGALG00000009784,ENSGALG00000005243,ENSGALG00000003634,ENSGALG00000043033,ENSGALG00000034967,ENSGALG00000007590,ENSGALG00000010026,ENSGALG00000008113
GO:0031398	positive regulation of protein ubiquitination	biological_process	0.0020401	0.81971	4	100	70	14863	ENSGALG00000003634,ENSGALG00000021213,ENSGALG00000043535,ENSGALG00000029145
GO:0071901	negative regulation of protein serine/threonine kinase activity	biological_process	0.0020698	0.81971	4	100	84	14863	ENSGALG00000042321,ENSGALG00000004237,ENSGALG00000001419,ENSGALG00000003634
GO:0006470	protein dephosphorylation	biological_process	0.0021004	0.81971	7	100	179	14863	ENSGALG00000002229,ENSGALG00000009784,ENSGALG00000007590,ENSGALG00000003634,ENSGALG00000043033,ENSGALG00000010026,ENSGALG00000005243
GO:0035846	oviduct epithelium development	biological_process	0.0021136	0.81971	1	100	2	14863	ENSGALG00000005409
GO:0006139	nucleobase-containing compound metabolic process	biological_process	0.002201	0.81971	40	100	3790	14863	ENSGALG00000013660,ENSGALG00000035768,ENSGALG00000043535,ENSGALG00000006477,ENSGALG00000036017,ENSGALG00000043033,ENSGALG00000009977,ENSGALG00000007307,ENSGALG00000013095,ENSGALG00000016766,ENSGALG00000005243,ENSGALG00000036932,ENSGALG00000008740,ENSGALG00000001419,ENSGALG00000032366,ENSGALG00000003862,ENSGALG00000002246,ENSGALG00000031009,ENSGALG00000006157,ENSGALG00000034610,ENSGALG00000049138,…
GO:0019900	kinase binding	molecular_function	0.0022096	0.81971	10	100	407	14863	ENSGALG00000032366,ENSGALG00000001419,ENSGALG00000001600,ENSGALG00000010026,ENSGALG00000031009,ENSGALG00000004237,ENSGALG00000009287,ENSGALG00000003634,ENSGALG00000009977,ENSGALG00000011573
GO:0017151	DEAD/H-box RNA helicase binding	molecular_function	0.0023958	0.83363	2	100	7	14863	ENSGALG00000008740,ENSGALG00000009977
GO:0002902	regulation of B cell apoptotic process	biological_process	0.002431	0.83363	2	100	9	14863	ENSGALG00000003634,ENSGALG00000042321
GO:0005088	Ras guanyl-nucleotide exchange factor activity	molecular_function	0.0025539	0.83363	6	100	102	14863	ENSGALG00000047559,ENSGALG00000016886,ENSGALG00000031009,ENSGALG00000001157,ENSGALG00000002246,ENSGALG00000016504
GO:0034472	snRNA 3'-end processing	biological_process	0.0025634	0.83363	2	100	13	14863	ENSGALG00000006157,ENSGALG00000037955
GO:0007498	mesoderm development	biological_process	0.0025696	0.83363	4	100	79	14863	ENSGALG00000009977,ENSGALG00000043033,ENSGALG00000004237,ENSGALG00000005409
GO:0060589	nucleoside-triphosphatase regulator activity	molecular_function	0.0025754	0.83363	11	100	363	14863	ENSGALG00000016930,ENSGALG00000016886,ENSGALG00000047559,ENSGALG00000016504,ENSGALG00000010031,ENSGALG00000001157,ENSGALG00000006477,ENSGALG00000001419,ENSGALG00000034610,ENSGALG00000002246,ENSGALG00000031009
GO:0019985	translesion synthesis	biological_process	0.0027322	0.83363	2	100	12	14863	ENSGALG00000016766,ENSGALG00000015033
GO:0001710	mesodermal cell fate commitment	biological_process	0.0027846	0.83363	2	100	11	14863	ENSGALG00000043033,ENSGALG00000009977
GO:1901360	organic cyclic compound metabolic process	biological_process	0.0028223	0.83363	41	100	4013	14863	ENSGALG00000015033,ENSGALG00000005409,ENSGALG00000049138,ENSGALG00000009287,ENSGALG00000016930,ENSGALG00000009728,ENSGALG00000013149,ENSGALG00000012289,ENSGALG00000001600,ENSGALG00000037955,ENSGALG00000017064,ENSGALG00000002141,ENSGALG00000032868,ENSGALG00000015451,ENSGALG00000010031,ENSGALG00000001157,ENSGALG00000003634,ENSGALG00000040607,ENSGALG00000004839,ENSGALG00000002229,ENSGALG00000007101,…
GO:0035556	intracellular signal transduction	biological_process	0.002835	0.83363	25	100	1674	14863	ENSGALG00000009977,ENSGALG00000016720,ENSGALG00000012584,ENSGALG00000043535,ENSGALG00000011573,ENSGALG00000021611,ENSGALG00000014071,ENSGALG00000026971,ENSGALG00000025950,ENSGALG00000003634,ENSGALG00000016504,ENSGALG00000005243,ENSGALG00000001157,ENSGALG00000005998,ENSGALG00000002229,ENSGALG00000016886,ENSGALG00000004237,ENSGALG00000037492,ENSGALG00000034610,ENSGALG00000008113,ENSGALG00000031009,…
GO:0060067	cervix development	biological_process	0.0028571	0.83363	1	100	2	14863	ENSGALG00000005409
GO:0043304	regulation of mast cell degranulation	biological_process	0.0029031	0.83363	2	100	12	14863	ENSGALG00000021611,ENSGALG00000042321
GO:0030234	enzyme regulator activity	molecular_function	0.0029041	0.83363	15	100	761	14863	ENSGALG00000004237,ENSGALG00000016930,ENSGALG00000016886,ENSGALG00000047559,ENSGALG00000016504,ENSGALG00000010031,ENSGALG00000001157,ENSGALG00000006477,ENSGALG00000011573,ENSGALG00000001419,ENSGALG00000008740,ENSGALG00000010885,ENSGALG00000034610,ENSGALG00000002246,ENSGALG00000031009
GO:0019901	protein kinase binding	molecular_function	0.002931	0.83363	9	100	361	14863	ENSGALG00000032366,ENSGALG00000001419,ENSGALG00000001600,ENSGALG00000010026,ENSGALG00000031009,ENSGALG00000004237,ENSGALG00000009287,ENSGALG00000003634,ENSGALG00000009977
GO:0044260	cellular macromolecule metabolic process	biological_process	0.0030897	0.85143	53	100	5573	14863	ENSGALG00000008113,ENSGALG00000034610,ENSGALG00000012956,ENSGALG00000003862,ENSGALG00000029145,ENSGALG00000006157,ENSGALG00000032366,ENSGALG00000001419,ENSGALG00000008740,ENSGALG00000036932,ENSGALG00000005243,ENSGALG00000037492,ENSGALG00000016766,ENSGALG00000010411,ENSGALG00000007307,ENSGALG00000010975,ENSGALG00000038978,ENSGALG00000043033,ENSGALG00000036017,ENSGALG00000009977,ENSGALG00000035768,…
GO:0051223	regulation of protein transport	biological_process	0.0032467	0.85143	7	100	261	14863	ENSGALG00000043535,ENSGALG00000016720,ENSGALG00000021611,ENSGALG00000042321,ENSGALG00000007101,ENSGALG00000009784,ENSGALG00000017132
GO:0008219	cell death	biological_process	0.0032548	0.85143	16	100	1037	14863	ENSGALG00000003634,ENSGALG00000010031,ENSGALG00000007101,ENSGALG00000005998,ENSGALG00000012186,ENSGALG00000001419,ENSGALG00000042321,ENSGALG00000043033,ENSGALG00000012584,ENSGALG00000043535,ENSGALG00000006477,ENSGALG00000011560,ENSGALG00000009287,ENSGALG00000000220,ENSGALG00000005808,ENSGALG00000025950
GO:0016265	death	biological_process	0.0032548	0.85143	16	100	1037	14863	ENSGALG00000007101,ENSGALG00000005998,ENSGALG00000010031,ENSGALG00000003634,ENSGALG00000042321,ENSGALG00000001419,ENSGALG00000012186,ENSGALG00000011560,ENSGALG00000009287,ENSGALG00000000220,ENSGALG00000006477,ENSGALG00000043535,ENSGALG00000012584,ENSGALG00000043033,ENSGALG00000025950,ENSGALG00000005808
GO:0007369	gastrulation	biological_process	0.0032931	0.85143	5	100	125	14863	ENSGALG00000005409,ENSGALG00000035879,ENSGALG00000004237,ENSGALG00000009977,ENSGALG00000043033
GO:0004721	phosphoprotein phosphatase activity	molecular_function	0.0033542	0.85143	6	100	147	14863	ENSGALG00000009784,ENSGALG00000007590,ENSGALG00000003634,ENSGALG00000043033,ENSGALG00000010026,ENSGALG00000005243
GO:0017112	Rab guanyl-nucleotide exchange factor activity	molecular_function	0.0034671	0.85143	3	100	29	14863	ENSGALG00000002246,ENSGALG00000001157,ENSGALG00000047559
GO:0006469	negative regulation of protein kinase activity	biological_process	0.0034877	0.85143	5	100	143	14863	ENSGALG00000042321,ENSGALG00000001600,ENSGALG00000004237,ENSGALG00000001419,ENSGALG00000003634
GO:0071222	cellular response to lipopolysaccharide	biological_process	0.0035095	0.85143	4	100	86	14863	ENSGALG00000043535,ENSGALG00000042321,ENSGALG00000025950,ENSGALG00000001419
GO:0071219	cellular response to molecule of bacterial origin	biological_process	0.0035326	0.85143	4	100	87	14863	ENSGALG00000025950,ENSGALG00000042321,ENSGALG00000001419,ENSGALG00000043535
GO:0006725	cellular aromatic compound metabolic process	biological_process	0.0035499	0.85143	40	100	3893	14863	ENSGALG00000013660,ENSGALG00000043033,ENSGALG00000036017,ENSGALG00000009977,ENSGALG00000035768,ENSGALG00000043535,ENSGALG00000006477,ENSGALG00000007307,ENSGALG00000013095,ENSGALG00000016766,ENSGALG00000036932,ENSGALG00000005243,ENSGALG00000032366,ENSGALG00000001419,ENSGALG00000008740,ENSGALG00000034610,ENSGALG00000003862,ENSGALG00000002246,ENSGALG00000031009,ENSGALG00000006157,ENSGALG00000016930,…
GO:0010719	negative regulation of epithelial to mesenchymal transition	biological_process	0.0035923	0.85143	2	100	16	14863	ENSGALG00000003634,ENSGALG00000001419
GO:0017162	aryl hydrocarbon receptor binding	molecular_function	0.0037445	0.86259	2	100	8	14863	ENSGALG00000049138,ENSGALG00000036017
GO:0001783	B cell apoptotic process	biological_process	0.0038092	0.86259	2	100	13	14863	ENSGALG00000042321,ENSGALG00000003634
GO:0050821	protein stabilization	biological_process	0.0038783	0.86259	4	100	104	14863	ENSGALG00000001600,ENSGALG00000007307,ENSGALG00000012584,ENSGALG00000003634
GO:0033006	regulation of mast cell activation involved in immune response	biological_process	0.0038927	0.86259	2	100	13	14863	ENSGALG00000021611,ENSGALG00000042321
GO:0071704	organic substance metabolic process	biological_process	0.0039568	0.86259	65	100	7441	14863	ENSGALG00000005409,ENSGALG00000007590,ENSGALG00000020438,ENSGALG00000015033,ENSGALG00000009784,ENSGALG00000012584,ENSGALG00000042321,ENSGALG00000037955,ENSGALG00000002141,ENSGALG00000012186,ENSGALG00000009728,ENSGALG00000010026,ENSGALG00000007101,ENSGALG00000004237,ENSGALG00000004839,ENSGALG00000040607,ENSGALG00000015451,ENSGALG00000001157,ENSGALG00000013095,ENSGALG00000010411,ENSGALG00000043033,…
GO:0072049	comma-shaped body morphogenesis	biological_process	0.0039975	0.86259	1	100	4	14863	ENSGALG00000005409
GO:0070201	regulation of establishment of protein localization	biological_process	0.0040214	0.86259	7	100	267	14863	ENSGALG00000021611,ENSGALG00000016720,ENSGALG00000043535,ENSGALG00000009784,ENSGALG00000007101,ENSGALG00000017132,ENSGALG00000042321
GO:0050865	regulation of cell activation	biological_process	0.0041634	0.86259	7	100	265	14863	ENSGALG00000042321,ENSGALG00000025950,ENSGALG00000004237,ENSGALG00000043535,ENSGALG00000004390,ENSGALG00000012584,ENSGALG00000021611
GO:0007623	circadian rhythm	biological_process	0.0042524	0.86259	5	100	126	14863	ENSGALG00000003634,ENSGALG00000036017,ENSGALG00000010026,ENSGALG00000007307,ENSGALG00000002229
GO:0002695	negative regulation of leukocyte activation	biological_process	0.0043491	0.86259	4	100	88	14863	ENSGALG00000004237,ENSGALG00000042321,ENSGALG00000021611,ENSGALG00000012584
GO:0032945	negative regulation of mononuclear cell proliferation	biological_process	0.0043915	0.86259	3	100	42	14863	ENSGALG00000012584,ENSGALG00000042321,ENSGALG00000004237
GO:0050672	negative regulation of lymphocyte proliferation	biological_process	0.0043915	0.86259	3	100	42	14863	ENSGALG00000012584,ENSGALG00000004237,ENSGALG00000042321
GO:0006796	phosphate-containing compound metabolic process	biological_process	0.0044181	0.86259	30	100	2253	14863	ENSGALG00000004237,ENSGALG00000002229,ENSGALG00000010031,ENSGALG00000001157,ENSGALG00000005243,ENSGALG00000003634,ENSGALG00000002141,ENSGALG00000042321,ENSGALG00000001600,ENSGALG00000001419,ENSGALG00000002246,ENSGALG00000031009,ENSGALG00000010026,ENSGALG00000009728,ENSGALG00000013149,ENSGALG00000010885,ENSGALG00000034610,ENSGALG00000008113,ENSGALG00000009784,ENSGALG00000029308,ENSGALG00000043535,…
GO:0070373	negative regulation of ERK1 and ERK2 cascade	biological_process	0.0044223	0.86259	3	100	39	14863	ENSGALG00000003634,ENSGALG00000001419,ENSGALG00000042321
GO:0016788	hydrolase activity, acting on ester bonds	molecular_function	0.0044727	0.86259	11	100	668	14863	ENSGALG00000007590,ENSGALG00000008113,ENSGALG00000010026,ENSGALG00000016930,ENSGALG00000009784,ENSGALG00000004237,ENSGALG00000043033,ENSGALG00000034967,ENSGALG00000003634,ENSGALG00000005243,ENSGALG00000029308
GO:0004438	phosphatidylinositol-3-phosphatase activity	molecular_function	0.0044913	0.86259	2	100	8	14863	ENSGALG00000007590,ENSGALG00000003634
GO:0046695	SLIK (SAGA-like) complex	cellular_component	0.0044987	0.86259	1	100	3	14863	ENSGALG00000049138
GO:0043170	macromolecule metabolic process	biological_process	0.004572	0.86691	56	100	6145	14863	ENSGALG00000005243,ENSGALG00000036932,ENSGALG00000037492,ENSGALG00000029145,ENSGALG00000003862,ENSGALG00000006157,ENSGALG00000034610,ENSGALG00000012956,ENSGALG00000008113,ENSGALG00000008740,ENSGALG00000032366,ENSGALG00000001419,ENSGALG00000035768,ENSGALG00000043535,ENSGALG00000006477,ENSGALG00000041255,ENSGALG00000009977,ENSGALG00000043033,ENSGALG00000036017,ENSGALG00000013660,ENSGALG00000010411,…
GO:0070664	negative regulation of leukocyte proliferation	biological_process	0.0048902	0.89149	3	100	43	14863	ENSGALG00000042321,ENSGALG00000004237,ENSGALG00000012584
GO:0050866	negative regulation of cell activation	biological_process	0.0048916	0.89149	4	100	91	14863	ENSGALG00000042321,ENSGALG00000004237,ENSGALG00000012584,ENSGALG00000021611
GO:0033673	negative regulation of kinase activity	biological_process	0.0050899	0.89149	5	100	155	14863	ENSGALG00000003634,ENSGALG00000004237,ENSGALG00000001419,ENSGALG00000001600,ENSGALG00000042321
GO:0044237	cellular metabolic process	biological_process	0.0051044	0.89149	63	100	7163	14863	ENSGALG00000017005,ENSGALG00000038978,ENSGALG00000007307,ENSGALG00000013095,ENSGALG00000010975,ENSGALG00000010411,ENSGALG00000016766,ENSGALG00000013660,ENSGALG00000006477,ENSGALG00000043535,ENSGALG00000035768,ENSGALG00000009977,ENSGALG00000043033,ENSGALG00000036017,ENSGALG00000008740,ENSGALG00000032366,ENSGALG00000001419,ENSGALG00000006157,ENSGALG00000002246,ENSGALG00000031009,ENSGALG00000029145,…
GO:0044297	cell body	cellular_component	0.0051178	0.89149	7	100	213	14863	ENSGALG00000034967,ENSGALG00000005243,ENSGALG00000001157,ENSGALG00000007101,ENSGALG00000001419,ENSGALG00000005808,ENSGALG00000011560
GO:0006464	cellular protein modification process	biological_process	0.0051599	0.89149	31	100	2461	14863	ENSGALG00000025950,ENSGALG00000007590,ENSGALG00000007307,ENSGALG00000010975,ENSGALG00000038978,ENSGALG00000010411,ENSGALG00000021213,ENSGALG00000021611,ENSGALG00000020438,ENSGALG00000009784,ENSGALG00000043535,ENSGALG00000012584,ENSGALG00000011573,ENSGALG00000043033,ENSGALG00000009977,ENSGALG00000002141,ENSGALG00000042321,ENSGALG00000001600,ENSGALG00000001419,ENSGALG00000010026,ENSGALG00000029145,…
GO:0036211	protein modification process	biological_process	0.0051599	0.89149	31	100	2461	14863	ENSGALG00000021611,ENSGALG00000020438,ENSGALG00000021213,ENSGALG00000010411,ENSGALG00000007307,ENSGALG00000010975,ENSGALG00000038978,ENSGALG00000025950,ENSGALG00000007590,ENSGALG00000043033,ENSGALG00000009977,ENSGALG00000043535,ENSGALG00000012584,ENSGALG00000011573,ENSGALG00000009784,ENSGALG00000012289,ENSGALG00000034610,ENSGALG00000012956,ENSGALG00000008113,ENSGALG00000010885,ENSGALG00000029145,…
GO:0072733	response to staurosporine	biological_process	0.0052059	0.89149	1	100	2	14863	ENSGALG00000012186
GO:0072734	cellular response to staurosporine	biological_process	0.0052059	0.89149	1	100	2	14863	ENSGALG00000012186
GO:0048681	negative regulation of axon regeneration	biological_process	0.0052241	0.89149	2	100	9	14863	ENSGALG00000005808,ENSGALG00000003634
GO:0043178	alcohol binding	molecular_function	0.0053608	0.90133	4	100	76	14863	ENSGALG00000008113,ENSGALG00000014071,ENSGALG00000035768,ENSGALG00000050427
GO:0070571	negative regulation of neuron projection regeneration	biological_process	0.0053874	0.90133	2	100	10	14863	ENSGALG00000005808,ENSGALG00000003634
GO:0006793	phosphorus metabolic process	biological_process	0.0054843	0.90864	30	100	2288	14863	ENSGALG00000007590,ENSGALG00000017005,ENSGALG00000025950,ENSGALG00000013095,ENSGALG00000021611,ENSGALG00000009784,ENSGALG00000006477,ENSGALG00000043535,ENSGALG00000011573,ENSGALG00000029308,ENSGALG00000009977,ENSGALG00000043033,ENSGALG00000042321,ENSGALG00000001600,ENSGALG00000002141,ENSGALG00000001419,ENSGALG00000009728,ENSGALG00000002246,ENSGALG00000031009,ENSGALG00000010026,ENSGALG00000010885,…
GO:0090103	cochlea morphogenesis	biological_process	0.0056856	0.9223	2	100	16	14863	ENSGALG00000001600,ENSGALG00000043033
GO:0034641	cellular nitrogen compound metabolic process	biological_process	0.005688	0.9223	40	100	4002	14863	ENSGALG00000016766,ENSGALG00000013095,ENSGALG00000007307,ENSGALG00000043535,ENSGALG00000006477,ENSGALG00000035768,ENSGALG00000009977,ENSGALG00000043033,ENSGALG00000036017,ENSGALG00000013660,ENSGALG00000006157,ENSGALG00000031009,ENSGALG00000002246,ENSGALG00000003862,ENSGALG00000034610,ENSGALG00000008740,ENSGALG00000032366,ENSGALG00000001419,ENSGALG00000005243,ENSGALG00000036932,ENSGALG00000015033,…
GO:0071216	cellular response to biotic stimulus	biological_process	0.0057945	0.9223	4	100	97	14863	ENSGALG00000042321,ENSGALG00000025950,ENSGALG00000001419,ENSGALG00000043535
GO:0009116	nucleoside metabolic process	biological_process	0.005824	0.9223	10	100	452	14863	ENSGALG00000032868,ENSGALG00000013095,ENSGALG00000001419,ENSGALG00000002246,ENSGALG00000031009,ENSGALG00000009728,ENSGALG00000034610,ENSGALG00000010031,ENSGALG00000001157,ENSGALG00000006477
GO:0090330	regulation of platelet aggregation	biological_process	0.0058686	0.9223	2	100	10	14863	ENSGALG00000042321,ENSGALG00000025950
GO:0009056	catabolic process	biological_process	0.0059306	0.9223	22	100	1662	14863	ENSGALG00000001600,ENSGALG00000002141,ENSGALG00000001419,ENSGALG00000002246,ENSGALG00000031009,ENSGALG00000008113,ENSGALG00000034610,ENSGALG00000002229,ENSGALG00000010031,ENSGALG00000001157,ENSGALG00000003634,ENSGALG00000007590,ENSGALG00000026971,ENSGALG00000007307,ENSGALG00000013095,ENSGALG00000010411,ENSGALG00000021213,ENSGALG00000016930,ENSGALG00000000220,ENSGALG00000029308,ENSGALG00000012584,…
GO:0001705	ectoderm formation	biological_process	0.0059837	0.9223	1	100	4	14863	ENSGALG00000005409
GO:0021937	cerebellar Purkinje cell-granule cell precursor cell signaling involved in regulation of granule cell precursor cell proliferation	biological_process	0.0060667	0.9223	1	100	5	14863	ENSGALG00000005409
GO:1901657	glycosyl compound metabolic process	biological_process	0.0061176	0.9223	10	100	465	14863	ENSGALG00000010031,ENSGALG00000001157,ENSGALG00000006477,ENSGALG00000013095,ENSGALG00000032868,ENSGALG00000001419,ENSGALG00000002246,ENSGALG00000031009,ENSGALG00000009728,ENSGALG00000034610
GO:0006301	postreplication repair	biological_process	0.0062291	0.9223	2	100	18	14863	ENSGALG00000016766,ENSGALG00000015033
GO:0032880	regulation of protein localization	biological_process	0.0062706	0.9223	8	100	357	14863	ENSGALG00000021611,ENSGALG00000042321,ENSGALG00000043535,ENSGALG00000006477,ENSGALG00000016720,ENSGALG00000017132,ENSGALG00000007101,ENSGALG00000009784
GO:0034143	regulation of toll-like receptor 4 signaling pathway	biological_process	0.0062914	0.9223	2	100	15	14863	ENSGALG00000042321,ENSGALG00000001419
GO:0044451	nucleoplasm part	cellular_component	0.0063107	0.9223	15	100	942	14863	ENSGALG00000049138,ENSGALG00000007101,ENSGALG00000015451,ENSGALG00000040607,ENSGALG00000003634,ENSGALG00000009977,ENSGALG00000043033,ENSGALG00000036932,ENSGALG00000036017,ENSGALG00000037955,ENSGALG00000005409,ENSGALG00000032366,ENSGALG00000002246,ENSGALG00000006157,ENSGALG00000010885
GO:0030695	GTPase regulator activity	molecular_function	0.0063261	0.9223	10	100	337	14863	ENSGALG00000047559,ENSGALG00000016930,ENSGALG00000016886,ENSGALG00000010031,ENSGALG00000001157,ENSGALG00000016504,ENSGALG00000001419,ENSGALG00000031009,ENSGALG00000002246,ENSGALG00000034610
GO:0033003	regulation of mast cell activation	biological_process	0.0064273	0.9223	2	100	17	14863	ENSGALG00000042321,ENSGALG00000021611
GO:0051098	regulation of binding	biological_process	0.0064315	0.9223	6	100	200	14863	ENSGALG00000015451,ENSGALG00000043535,ENSGALG00000031009,ENSGALG00000008113,ENSGALG00000001600,ENSGALG00000001419
GO:0001946	lymphangiogenesis	biological_process	0.0065509	0.92572	2	100	11	14863	ENSGALG00000009784,ENSGALG00000005243
GO:0016180	snRNA processing	biological_process	0.0067629	0.92572	2	100	18	14863	ENSGALG00000037955,ENSGALG00000006157
GO:0002507	tolerance induction	biological_process	0.0067729	0.92572	2	100	13	14863	ENSGALG00000042321,ENSGALG00000012584
GO:0030576	Cajal body organization	biological_process	0.006789	0.92572	1	100	3	14863	ENSGALG00000007101
GO:0052744	phosphatidylinositol monophosphate phosphatase activity	molecular_function	0.0068	0.92572	2	100	10	14863	ENSGALG00000007590,ENSGALG00000003634
GO:0043303	mast cell degranulation	biological_process	0.0069022	0.92572	2	100	18	14863	ENSGALG00000021611,ENSGALG00000042321
GO:0070228	regulation of lymphocyte apoptotic process	biological_process	0.0069718	0.92572	2	100	24	14863	ENSGALG00000003634,ENSGALG00000042321
GO:0006915	apoptotic process	biological_process	0.0070546	0.92572	14	100	935	14863	ENSGALG00000010031,ENSGALG00000043535,ENSGALG00000012584,ENSGALG00000006477,ENSGALG00000003634,ENSGALG00000043033,ENSGALG00000009287,ENSGALG00000007101,ENSGALG00000000220,ENSGALG00000012186,ENSGALG00000025950,ENSGALG00000042321,ENSGALG00000005808,ENSGALG00000001419
GO:0032039	integrator complex	cellular_component	0.0070755	0.92572	2	100	15	14863	ENSGALG00000037955,ENSGALG00000006157
GO:0019222	regulation of metabolic process	biological_process	0.0071223	0.92572	43	100	4128	14863	ENSGALG00000003634,ENSGALG00000040607,ENSGALG00000015451,ENSGALG00000001157,ENSGALG00000010031,ENSGALG00000002229,ENSGALG00000007101,ENSGALG00000004237,ENSGALG00000010885,ENSGALG00000010026,ENSGALG00000042321,ENSGALG00000001600,ENSGALG00000017064,ENSGALG00000012584,ENSGALG00000011573,ENSGALG00000029308,ENSGALG00000009287,ENSGALG00000000220,ENSGALG00000049138,ENSGALG00000021611,ENSGALG00000021213,…
GO:0019637	organophosphate metabolic process	biological_process	0.0071437	0.92572	15	100	896	14863	ENSGALG00000003634,ENSGALG00000006477,ENSGALG00000001157,ENSGALG00000029308,ENSGALG00000010031,ENSGALG00000001419,ENSGALG00000013095,ENSGALG00000007590,ENSGALG00000002141,ENSGALG00000034610,ENSGALG00000008113,ENSGALG00000013149,ENSGALG00000009728,ENSGALG00000002246,ENSGALG00000031009
GO:0044248	cellular catabolic process	biological_process	0.0071655	0.92572	20	100	1444	14863	ENSGALG00000001600,ENSGALG00000002141,ENSGALG00000001419,ENSGALG00000031009,ENSGALG00000002246,ENSGALG00000034610,ENSGALG00000002229,ENSGALG00000010031,ENSGALG00000001157,ENSGALG00000003634,ENSGALG00000026971,ENSGALG00000007590,ENSGALG00000007307,ENSGALG00000013095,ENSGALG00000021213,ENSGALG00000010411,ENSGALG00000016930,ENSGALG00000012584,ENSGALG00000006477,ENSGALG00000029308
GO:0043300	regulation of leukocyte degranulation	biological_process	0.0072154	0.92572	2	100	18	14863	ENSGALG00000021611,ENSGALG00000042321
GO:1901575	organic substance catabolic process	biological_process	0.0072757	0.92572	20	100	1465	14863	ENSGALG00000021213,ENSGALG00000010411,ENSGALG00000013095,ENSGALG00000007307,ENSGALG00000029308,ENSGALG00000006477,ENSGALG00000012584,ENSGALG00000000220,ENSGALG00000016930,ENSGALG00000008113,ENSGALG00000034610,ENSGALG00000031009,ENSGALG00000002246,ENSGALG00000001419,ENSGALG00000002141,ENSGALG00000001600,ENSGALG00000003634,ENSGALG00000010031,ENSGALG00000001157,ENSGALG00000002229
GO:0016073	snRNA metabolic process	biological_process	0.007409	0.92572	2	100	21	14863	ENSGALG00000006157,ENSGALG00000037955
GO:0060038	cardiac muscle cell proliferation	biological_process	0.0074221	0.92572	3	100	34	14863	ENSGALG00000004237,ENSGALG00000003634,ENSGALG00000009977
GO:0031647	regulation of protein stability	biological_process	0.0074848	0.92572	5	100	180	14863	ENSGALG00000002229,ENSGALG00000007307,ENSGALG00000001600,ENSGALG00000003634,ENSGALG00000012584
GO:0008152	metabolic process	biological_process	0.0076234	0.92572	67	100	8029	14863	ENSGALG00000025950,ENSGALG00000026971,ENSGALG00000021213,ENSGALG00000021611,ENSGALG00000049138,ENSGALG00000000220,ENSGALG00000009287,ENSGALG00000016930,ENSGALG00000029308,ENSGALG00000011573,ENSGALG00000034967,ENSGALG00000017064,ENSGALG00000001600,ENSGALG00000032868,ENSGALG00000012289,ENSGALG00000013149,ENSGALG00000010885,ENSGALG00000002229,ENSGALG00000010031,ENSGALG00000003634,ENSGALG00000017005,…
GO:0010941	regulation of cell death	biological_process	0.0076558	0.92572	13	100	855	14863	ENSGALG00000011560,ENSGALG00000007101,ENSGALG00000005998,ENSGALG00000000220,ENSGALG00000010031,ENSGALG00000012584,ENSGALG00000043535,ENSGALG00000006477,ENSGALG00000003634,ENSGALG00000043033,ENSGALG00000042321,ENSGALG00000025950,ENSGALG00000001419
GO:0071224	cellular response to peptidoglycan	biological_process	0.0076871	0.92572	1	100	2	14863	ENSGALG00000043535
GO:0014855	striated muscle cell proliferation	biological_process	0.007691	0.92572	3	100	37	14863	ENSGALG00000004237,ENSGALG00000003634,ENSGALG00000009977
GO:0090009	primitive streak formation	biological_process	0.0077058	0.92572	1	100	5	14863	ENSGALG00000005409
GO:0043393	regulation of protein binding	biological_process	0.0077205	0.92572	5	100	132	14863	ENSGALG00000001600,ENSGALG00000001419,ENSGALG00000031009,ENSGALG00000043535,ENSGALG00000008113
GO:0032944	regulation of mononuclear cell proliferation	biological_process	0.0079074	0.92572	4	100	110	14863	ENSGALG00000004237,ENSGALG00000042321,ENSGALG00000012584,ENSGALG00000043535
GO:0050670	regulation of lymphocyte proliferation	biological_process	0.0079074	0.92572	4	100	110	14863	ENSGALG00000043535,ENSGALG00000012584,ENSGALG00000042321,ENSGALG00000004237
GO:1900234	regulation of Kit signaling pathway	biological_process	0.00792	0.92572	1	100	2	14863	ENSGALG00000021611
GO:1900235	negative regulation of Kit signaling pathway	biological_process	0.00792	0.92572	1	100	2	14863	ENSGALG00000021611
GO:0002886	regulation of myeloid leukocyte mediated immunity	biological_process	0.0080266	0.9318	2	100	18	14863	ENSGALG00000021611,ENSGALG00000042321
GO:0048793	pronephros development	biological_process	0.0082085	0.94171	1	100	4	14863	ENSGALG00000005409
GO:0002279	mast cell activation involved in immune response	biological_process	0.0083534	0.94171	2	100	19	14863	ENSGALG00000021611,ENSGALG00000042321
GO:0051056	regulation of small GTPase mediated signal transduction	biological_process	0.00839	0.94171	7	100	202	14863	ENSGALG00000016886,ENSGALG00000021611,ENSGALG00000016720,ENSGALG00000016504,ENSGALG00000034610,ENSGALG00000031009,ENSGALG00000001157
GO:0036303	lymph vessel morphogenesis	biological_process	0.0084778	0.94171	2	100	12	14863	ENSGALG00000005243,ENSGALG00000009784
GO:0002448	mast cell mediated immunity	biological_process	0.0085822	0.94171	2	100	19	14863	ENSGALG00000021611,ENSGALG00000042321
GO:0055017	cardiac muscle tissue growth	biological_process	0.00866	0.94171	3	100	39	14863	ENSGALG00000009977,ENSGALG00000003634,ENSGALG00000004237
GO:0004909	interleukin-1, Type I, activating receptor activity	molecular_function	0.0086793	0.94171	1	100	2	14863	ENSGALG00000043044
GO:0019904	protein domain specific binding	molecular_function	0.0087693	0.94171	9	100	371	14863	ENSGALG00000001419,ENSGALG00000042321,ENSGALG00000041255,ENSGALG00000003634,ENSGALG00000016720,ENSGALG00000036017,ENSGALG00000001157,ENSGALG00000043535,ENSGALG00000004237
GO:0060795	cell fate commitment involved in formation of primary germ layer	biological_process	0.0087809	0.94171	2	100	24	14863	ENSGALG00000009977,ENSGALG00000043033
GO:0043412	macromolecule modification	biological_process	0.0088557	0.94171	31	100	2594	14863	ENSGALG00000043535,ENSGALG00000011573,ENSGALG00000012584,ENSGALG00000043033,ENSGALG00000009977,ENSGALG00000009784,ENSGALG00000021213,ENSGALG00000010411,ENSGALG00000021611,ENSGALG00000020438,ENSGALG00000025950,ENSGALG00000007590,ENSGALG00000010975,ENSGALG00000007307,ENSGALG00000038978,ENSGALG00000005243,ENSGALG00000003634,ENSGALG00000004237,ENSGALG00000037492,ENSGALG00000002229,ENSGALG00000029145,…
GO:0010604	positive regulation of macromolecule metabolic process	biological_process	0.0088671	0.94171	24	100	1855	14863	ENSGALG00000007101,ENSGALG00000002229,ENSGALG00000003634,ENSGALG00000040607,ENSGALG00000005243,ENSGALG00000015451,ENSGALG00000032366,ENSGALG00000001419,ENSGALG00000042321,ENSGALG00000001600,ENSGALG00000008740,ENSGALG00000034610,ENSGALG00000029145,ENSGALG00000013660,ENSGALG00000009287,ENSGALG00000000220,ENSGALG00000043033,ENSGALG00000009977,ENSGALG00000036017,ENSGALG00000035768,ENSGALG00000043535,…
GO:0001707	mesoderm formation	biological_process	0.0089551	0.94171	3	100	53	14863	ENSGALG00000004237,ENSGALG00000009977,ENSGALG00000043033
GO:0070663	regulation of leukocyte proliferation	biological_process	0.00897	0.94171	4	100	113	14863	ENSGALG00000012584,ENSGALG00000043535,ENSGALG00000004237,ENSGALG00000042321
GO:0006950	response to stress	biological_process	0.0089777	0.94171	23	100	1972	14863	ENSGALG00000003634,ENSGALG00000042321,ENSGALG00000002141,ENSGALG00000001419,ENSGALG00000004390,ENSGALG00000034610,ENSGALG00000012289,ENSGALG00000009287,ENSGALG00000013660,ENSGALG00000000220,ENSGALG00000043535,ENSGALG00000012584,ENSGALG00000035768,ENSGALG00000009977,ENSGALG00000043033,ENSGALG00000026971,ENSGALG00000025950,ENSGALG00000005808,ENSGALG00000007307,ENSGALG00000014071,ENSGALG00000021611,…
GO:0031323	regulation of cellular metabolic process	biological_process	0.0090346	0.94171	39	100	3607	14863	ENSGALG00000004237,ENSGALG00000007101,ENSGALG00000002229,ENSGALG00000040607,ENSGALG00000003634,ENSGALG00000010031,ENSGALG00000001157,ENSGALG00000015451,ENSGALG00000042321,ENSGALG00000001600,ENSGALG00000009287,ENSGALG00000049138,ENSGALG00000029308,ENSGALG00000012584,ENSGALG00000011573,ENSGALG00000005409,ENSGALG00000026971,ENSGALG00000007590,ENSGALG00000021611,ENSGALG00000021213,ENSGALG00000036932,…
GO:0012501	programmed cell death	biological_process	0.0090724	0.94171	14	100	957	14863	ENSGALG00000009287,ENSGALG00000007101,ENSGALG00000000220,ENSGALG00000003634,ENSGALG00000043033,ENSGALG00000010031,ENSGALG00000006477,ENSGALG00000043535,ENSGALG00000012584,ENSGALG00000005808,ENSGALG00000001419,ENSGALG00000025950,ENSGALG00000042321,ENSGALG00000012186
GO:0001933	negative regulation of protein phosphorylation	biological_process	0.0091493	0.94171	6	100	214	14863	ENSGALG00000001419,ENSGALG00000004237,ENSGALG00000042321,ENSGALG00000001600,ENSGALG00000003634,ENSGALG00000021611
GO:0004722	protein serine/threonine phosphatase activity	molecular_function	0.009245	0.94171	3	100	49	14863	ENSGALG00000005243,ENSGALG00000010026,ENSGALG00000003634
GO:0033091	positive regulation of immature T cell proliferation	biological_process	0.0092753	0.94171	1	100	3	14863	ENSGALG00000043535
GO:0009893	positive regulation of metabolic process	biological_process	0.0092922	0.94171	25	100	1967	14863	ENSGALG00000034610,ENSGALG00000029145,ENSGALG00000001419,ENSGALG00000032366,ENSGALG00000008740,ENSGALG00000042321,ENSGALG00000001600,ENSGALG00000003634,ENSGALG00000040607,ENSGALG00000015451,ENSGALG00000005243,ENSGALG00000002229,ENSGALG00000007101,ENSGALG00000021213,ENSGALG00000007307,ENSGALG00000005409,ENSGALG00000036017,ENSGALG00000043033,ENSGALG00000009977,ENSGALG00000043535,ENSGALG00000035768,…
GO:0032446	protein modification by small protein conjugation	biological_process	0.0093715	0.94171	10	100	517	14863	ENSGALG00000012289,ENSGALG00000010411,ENSGALG00000021213,ENSGALG00000029145,ENSGALG00000043033,ENSGALG00000003634,ENSGALG00000012584,ENSGALG00000043535,ENSGALG00000002229,ENSGALG00000037492
GO:0080090	regulation of primary metabolic process	biological_process	0.009432	0.94171	38	100	3503	14863	ENSGALG00000029308,ENSGALG00000012584,ENSGALG00000011573,ENSGALG00000049138,ENSGALG00000009287,ENSGALG00000000220,ENSGALG00000021213,ENSGALG00000021611,ENSGALG00000005409,ENSGALG00000010031,ENSGALG00000001157,ENSGALG00000015451,ENSGALG00000003634,ENSGALG00000040607,ENSGALG00000004237,ENSGALG00000007101,ENSGALG00000002229,ENSGALG00000001600,ENSGALG00000042321,ENSGALG00000035768,ENSGALG00000043535,…
GO:0044092	negative regulation of molecular function	biological_process	0.0094851	0.94171	10	100	590	14863	ENSGALG00000007307,ENSGALG00000001419,ENSGALG00000001600,ENSGALG00000042321,ENSGALG00000008740,ENSGALG00000034610,ENSGALG00000004237,ENSGALG00000003634,ENSGALG00000015451,ENSGALG00000006477
GO:0006807	nitrogen compound metabolic process	biological_process	0.0095054	0.94171	41	100	4271	14863	ENSGALG00000035768,ENSGALG00000006477,ENSGALG00000043535,ENSGALG00000036017,ENSGALG00000043033,ENSGALG00000009977,ENSGALG00000013660,ENSGALG00000016766,ENSGALG00000013095,ENSGALG00000007307,ENSGALG00000005243,ENSGALG00000036932,ENSGALG00000031009,ENSGALG00000003862,ENSGALG00000002246,ENSGALG00000006157,ENSGALG00000034610,ENSGALG00000008740,ENSGALG00000001419,ENSGALG00000032366,ENSGALG00000049138,…
GO:0070647	protein modification by small protein conjugation or removal	biological_process	0.0095181	0.94171	11	100	608	14863	ENSGALG00000007307,ENSGALG00000021213,ENSGALG00000010411,ENSGALG00000029145,ENSGALG00000012289,ENSGALG00000002229,ENSGALG00000037492,ENSGALG00000012584,ENSGALG00000043535,ENSGALG00000043033,ENSGALG00000003634
GO:0033554	cellular response to stress	biological_process	0.0095917	0.94171	16	100	1156	14863	ENSGALG00000016766,ENSGALG00000015033,ENSGALG00000005808,ENSGALG00000007307,ENSGALG00000026971,ENSGALG00000043033,ENSGALG00000012584,ENSGALG00000043535,ENSGALG00000035768,ENSGALG00000009287,ENSGALG00000000220,ENSGALG00000012289,ENSGALG00000001419,ENSGALG00000002141,ENSGALG00000042321,ENSGALG00000003634
GO:0060419	heart growth	biological_process	0.009602	0.94171	3	100	42	14863	ENSGALG00000004237,ENSGALG00000003634,ENSGALG00000009977
GO:0061136	regulation of proteasomal protein catabolic process	biological_process	0.0097583	0.95157	4	100	103	14863	ENSGALG00000012584,ENSGALG00000001600,ENSGALG00000007307,ENSGALG00000001419
GO:0043628	ncRNA 3'-end processing	biological_process	0.0098666	0.95161	2	100	25	14863	ENSGALG00000006157,ENSGALG00000037955
GO:0048332	mesoderm morphogenesis	biological_process	0.0099516	0.95161	3	100	55	14863	ENSGALG00000043033,ENSGALG00000009977,ENSGALG00000004237
GO:1900262	regulation of DNA-directed DNA polymerase activity	biological_process	0.0099817	0.95161	1	100	6	14863	ENSGALG00000017064
GO:1900264	positive regulation of DNA-directed DNA polymerase activity	biological_process	0.0099817	0.95161	1	100	6	14863	ENSGALG00000017064
GO:0010543	regulation of platelet activation	biological_process	0.01004	0.95184	2	100	16	14863	ENSGALG00000042321,ENSGALG00000025950
GO:0034110	regulation of homotypic cell-cell adhesion	biological_process	0.0101	0.95227	2	100	17	14863	ENSGALG00000042321,ENSGALG00000025950
GO:0042176	regulation of protein catabolic process	biological_process	0.010263	0.96186	6	100	218	14863	ENSGALG00000003634,ENSGALG00000012584,ENSGALG00000007307,ENSGALG00000001419,ENSGALG00000000220,ENSGALG00000001600
GO:0006974	response to DNA damage stimulus	biological_process	0.010398	0.96186	9	100	514	14863	ENSGALG00000012584,ENSGALG00000043033,ENSGALG00000000220,ENSGALG00000009287,ENSGALG00000012289,ENSGALG00000015033,ENSGALG00000016766,ENSGALG00000042321,ENSGALG00000007307
GO:0042326	negative regulation of phosphorylation	biological_process	0.010461	0.96186	6	100	222	14863	ENSGALG00000003634,ENSGALG00000021611,ENSGALG00000042321,ENSGALG00000001600,ENSGALG00000001419,ENSGALG00000004237
GO:0051603	proteolysis involved in cellular protein catabolic process	biological_process	0.010494	0.96186	9	100	476	14863	ENSGALG00000021213,ENSGALG00000010411,ENSGALG00000001600,ENSGALG00000002141,ENSGALG00000001419,ENSGALG00000007307,ENSGALG00000012584,ENSGALG00000003634,ENSGALG00000002229
GO:0043086	negative regulation of catalytic activity	biological_process	0.010497	0.96186	8	100	415	14863	ENSGALG00000001419,ENSGALG00000042321,ENSGALG00000001600,ENSGALG00000008740,ENSGALG00000034610,ENSGALG00000004237,ENSGALG00000003634,ENSGALG00000006477
GO:0050896	response to stimulus	biological_process	0.01054	0.96186	52	100	5218	14863	ENSGALG00000000220,ENSGALG00000009287,ENSGALG00000011573,ENSGALG00000012584,ENSGALG00000034967,ENSGALG00000016720,ENSGALG00000026971,ENSGALG00000016391,ENSGALG00000025950,ENSGALG00000005808,ENSGALG00000005409,ENSGALG00000014071,ENSGALG00000015033,ENSGALG00000021611,ENSGALG00000002229,ENSGALG00000016886,ENSGALG00000007101,ENSGALG00000004237,ENSGALG00000001157,ENSGALG00000010031,ENSGALG00000043044,…
GO:0033613	activating transcription factor binding	molecular_function	0.01075	0.96925	3	100	56	14863	ENSGALG00000013660,ENSGALG00000032366,ENSGALG00000009287
GO:0048512	circadian behavior	biological_process	0.010903	0.96925	2	100	19	14863	ENSGALG00000036017,ENSGALG00000003634
GO:0034122	negative regulation of toll-like receptor signaling pathway	biological_process	0.010916	0.96925	2	100	19	14863	ENSGALG00000042321,ENSGALG00000001419
GO:0031325	positive regulation of cellular metabolic process	biological_process	0.011051	0.96925	23	100	1790	14863	ENSGALG00000043535,ENSGALG00000029308,ENSGALG00000035768,ENSGALG00000043033,ENSGALG00000009977,ENSGALG00000036017,ENSGALG00000013660,ENSGALG00000009287,ENSGALG00000021213,ENSGALG00000007307,ENSGALG00000005409,ENSGALG00000005243,ENSGALG00000015451,ENSGALG00000003634,ENSGALG00000002229,ENSGALG00000007101,ENSGALG00000029145,ENSGALG00000034610,ENSGALG00000008740,ENSGALG00000001600,ENSGALG00000042321,…
GO:0007622	rhythmic behavior	biological_process	0.011065	0.96925	2	100	20	14863	ENSGALG00000003634,ENSGALG00000036017
GO:0034645	cellular macromolecule biosynthetic process	biological_process	0.011203	0.96925	31	100	2977	14863	ENSGALG00000009287,ENSGALG00000013660,ENSGALG00000049138,ENSGALG00000043033,ENSGALG00000036017,ENSGALG00000009977,ENSGALG00000006477,ENSGALG00000043535,ENSGALG00000035768,ENSGALG00000038978,ENSGALG00000010975,ENSGALG00000005409,ENSGALG00000007307,ENSGALG00000015033,ENSGALG00000016766,ENSGALG00000007101,ENSGALG00000002229,ENSGALG00000036932,ENSGALG00000040607,ENSGALG00000003634,ENSGALG00000005243,…
GO:0043025	neuronal cell body	cellular_component	0.011274	0.96925	6	100	182	14863	ENSGALG00000001157,ENSGALG00000005243,ENSGALG00000034967,ENSGALG00000005808,ENSGALG00000007101,ENSGALG00000001419
GO:0002694	regulation of leukocyte activation	biological_process	0.011303	0.96925	6	100	248	14863	ENSGALG00000042321,ENSGALG00000004237,ENSGALG00000012584,ENSGALG00000043535,ENSGALG00000004390,ENSGALG00000021611
GO:0051716	cellular response to stimulus	biological_process	0.011309	0.96925	46	100	4427	14863	ENSGALG00000012289,ENSGALG00000012186,ENSGALG00000035879,ENSGALG00000002141,ENSGALG00000042321,ENSGALG00000001600,ENSGALG00000003634,ENSGALG00000016504,ENSGALG00000043044,ENSGALG00000001157,ENSGALG00000010031,ENSGALG00000004237,ENSGALG00000002229,ENSGALG00000016886,ENSGALG00000007101,ENSGALG00000021611,ENSGALG00000015033,ENSGALG00000014071,ENSGALG00000005808,ENSGALG00000025950,ENSGALG00000016391,…
GO:0008285	negative regulation of cell proliferation	biological_process	0.011325	0.96925	8	100	357	14863	ENSGALG00000012584,ENSGALG00000009977,ENSGALG00000003634,ENSGALG00000009784,ENSGALG00000000220,ENSGALG00000004237,ENSGALG00000042321,ENSGALG00000001419
GO:0007041	lysosomal transport	biological_process	0.011345	0.96925	3	100	54	14863	ENSGALG00000031666,ENSGALG00000004390,ENSGALG00000037492
GO:0035269	protein O-linked mannosylation	biological_process	0.011365	0.96925	2	100	14	14863	ENSGALG00000010975,ENSGALG00000012956
GO:0060134	prepulse inhibition	biological_process	0.011393	0.96925	2	100	10	14863	ENSGALG00000001600,ENSGALG00000003634
GO:1990131	Gtr1-Gtr2 GTPase complex	cellular_component	0.011416	0.96925	1	100	3	14863	ENSGALG00000026971
GO:0043305	negative regulation of mast cell degranulation	biological_process	0.011505	0.97196	1	100	3	14863	ENSGALG00000021611
GO:0046903	secretion	biological_process	0.011629	0.97387	11	100	595	14863	ENSGALG00000015055,ENSGALG00000016720,ENSGALG00000005243,ENSGALG00000043535,ENSGALG00000001600,ENSGALG00000042321,ENSGALG00000025950,ENSGALG00000021611,ENSGALG00000004390,ENSGALG00000031009,ENSGALG00000052061
GO:0051641	cellular localization	biological_process	0.011728	0.97387	25	100	1962	14863	ENSGALG00000031666,ENSGALG00000014071,ENSGALG00000021611,ENSGALG00000025950,ENSGALG00000006477,ENSGALG00000043535,ENSGALG00000013505,ENSGALG00000016720,ENSGALG00000009784,ENSGALG00000009287,ENSGALG00000017132,ENSGALG00000004390,ENSGALG00000009728,ENSGALG00000052061,ENSGALG00000002246,ENSGALG00000031009,ENSGALG00000008740,ENSGALG00000001600,ENSGALG00000042321,ENSGALG00000032366,ENSGALG00000005243,…
GO:0017018	myosin phosphatase activity	molecular_function	0.011885	0.97387	1	100	1	14863	ENSGALG00000010026
GO:0050115	myosin-light-chain-phosphatase activity	molecular_function	0.011885	0.97387	1	100	1	14863	ENSGALG00000010026
GO:0071034	CUT catabolic process	biological_process	0.011919	0.97387	1	100	3	14863	ENSGALG00000016930
GO:0071043	CUT metabolic process	biological_process	0.011919	0.97387	1	100	3	14863	ENSGALG00000016930
GO:0044257	cellular protein catabolic process	biological_process	0.011927	0.97387	9	100	491	14863	ENSGALG00000003634,ENSGALG00000012584,ENSGALG00000002229,ENSGALG00000010411,ENSGALG00000021213,ENSGALG00000007307,ENSGALG00000001419,ENSGALG00000002141,ENSGALG00000001600
GO:0021510	spinal cord development	biological_process	0.012034	0.97472	3	100	71	14863	ENSGALG00000005409,ENSGALG00000007101,ENSGALG00000034967
GO:0010771	negative regulation of cell morphogenesis involved in differentiation	biological_process	0.012052	0.97472	2	100	25	14863	ENSGALG00000003634,ENSGALG00000001419
GO:0005275	amine transmembrane transporter activity	molecular_function	0.012305	0.9843	1	100	1	14863	ENSGALG00000015055
GO:0070679	inositol 1,4,5 trisphosphate binding	molecular_function	0.012388	0.9843	2	100	10	14863	ENSGALG00000008113,ENSGALG00000014071
GO:0072197	ureter morphogenesis	biological_process	0.012493	0.9843	1	100	7	14863	ENSGALG00000005409
GO:0009058	biosynthetic process	biological_process	0.012565	0.9843	36	100	3725	14863	ENSGALG00000017064,ENSGALG00000001600,ENSGALG00000002141,ENSGALG00000013149,ENSGALG00000009728,ENSGALG00000002229,ENSGALG00000007101,ENSGALG00000040607,ENSGALG00000003634,ENSGALG00000015451,ENSGALG00000005409,ENSGALG00000020438,ENSGALG00000015033,ENSGALG00000009287,ENSGALG00000049138,ENSGALG00000029308,ENSGALG00000032366,ENSGALG00000001419,ENSGALG00000008740,ENSGALG00000034610,ENSGALG00000012956,…
GO:0048333	mesodermal cell differentiation	biological_process	0.012574	0.9843	2	100	20	14863	ENSGALG00000009977,ENSGALG00000043033
GO:0016881	acid-amino acid ligase activity	molecular_function	0.012605	0.9843	6	100	207	14863	ENSGALG00000020438,ENSGALG00000012289,ENSGALG00000021213,ENSGALG00000010411,ENSGALG00000002229,ENSGALG00000037492
GO:0034448	EGO complex	cellular_component	0.01271	0.9843	1	100	4	14863	ENSGALG00000026971
GO:0050708	regulation of protein secretion	biological_process	0.012725	0.9843	4	100	127	14863	ENSGALG00000043535,ENSGALG00000021611,ENSGALG00000016720,ENSGALG00000042321
GO:0048585	negative regulation of response to stimulus	biological_process	0.012756	0.9843	14	100	855	14863	ENSGALG00000021611,ENSGALG00000001419,ENSGALG00000005808,ENSGALG00000001600,ENSGALG00000042321,ENSGALG00000043033,ENSGALG00000034967,ENSGALG00000016720,ENSGALG00000003634,ENSGALG00000005243,ENSGALG00000012584,ENSGALG00000002229,ENSGALG00000000220,ENSGALG00000037492
GO:0044267	cellular protein metabolic process	biological_process	0.012867	0.9843	33	100	3089	14863	ENSGALG00000037492,ENSGALG00000005243,ENSGALG00000001419,ENSGALG00000012956,ENSGALG00000034610,ENSGALG00000008113,ENSGALG00000029145,ENSGALG00000043033,ENSGALG00000009977,ENSGALG00000006477,ENSGALG00000043535,ENSGALG00000007307,ENSGALG00000010975,ENSGALG00000038978,ENSGALG00000010411,ENSGALG00000004237,ENSGALG00000002229,ENSGALG00000003634,ENSGALG00000002141,ENSGALG00000042321,ENSGALG00000001600,…
GO:0044249	cellular biosynthetic process	biological_process	0.012998	0.9843	35	100	3590	14863	ENSGALG00000001419,ENSGALG00000032366,ENSGALG00000008740,ENSGALG00000012956,ENSGALG00000034610,ENSGALG00000003862,ENSGALG00000036932,ENSGALG00000005243,ENSGALG00000010975,ENSGALG00000007307,ENSGALG00000038978,ENSGALG00000016766,ENSGALG00000013660,ENSGALG00000043033,ENSGALG00000009977,ENSGALG00000036017,ENSGALG00000035768,ENSGALG00000006477,ENSGALG00000043535,ENSGALG00000002141,ENSGALG00000017064,…
GO:0032228	regulation of synaptic transmission, GABAergic	biological_process	0.013116	0.9843	2	100	17	14863	ENSGALG00000003634,ENSGALG00000008113
GO:0032496	response to lipopolysaccharide	biological_process	0.013162	0.9843	4	100	131	14863	ENSGALG00000043535,ENSGALG00000042321,ENSGALG00000025950,ENSGALG00000001419
GO:0046434	organophosphate catabolic process	biological_process	0.013185	0.9843	9	100	387	14863	ENSGALG00000001419,ENSGALG00000013095,ENSGALG00000034610,ENSGALG00000002246,ENSGALG00000031009,ENSGALG00000003634,ENSGALG00000006477,ENSGALG00000010031,ENSGALG00000001157
GO:0046578	regulation of Ras protein signal transduction	biological_process	0.013221	0.9843	6	100	174	14863	ENSGALG00000016886,ENSGALG00000001157,ENSGALG00000031009,ENSGALG00000021611,ENSGALG00000016504,ENSGALG00000034610
GO:0044424	intracellular part	cellular_component	0.013238	0.9843	76	100	9266	14863	ENSGALG00000042321,ENSGALG00000037955,ENSGALG00000002141,ENSGALG00000012186,ENSGALG00000004390,ENSGALG00000009728,ENSGALG00000052061,ENSGALG00000010026,ENSGALG00000016886,ENSGALG00000007101,ENSGALG00000004237,ENSGALG00000004839,ENSGALG00000040607,ENSGALG00000016504,ENSGALG00000003526,ENSGALG00000015451,ENSGALG00000001157,ENSGALG00000005409,ENSGALG00000007590,ENSGALG00000016391,ENSGALG00000015033,…
GO:0060341	regulation of cellular localization	biological_process	0.013512	0.9843	11	100	626	14863	ENSGALG00000017132,ENSGALG00000007101,ENSGALG00000009784,ENSGALG00000003634,ENSGALG00000016720,ENSGALG00000043535,ENSGALG00000005243,ENSGALG00000042321,ENSGALG00000001600,ENSGALG00000021611,ENSGALG00000031009
GO:0097479	synaptic vesicle localization	biological_process	0.013535	0.9843	5	100	127	14863	ENSGALG00000001600,ENSGALG00000003634,ENSGALG00000004390,ENSGALG00000005243,ENSGALG00000001157
GO:0070427	nucleotide-binding oligomerization domain containing 1 signaling pathway	biological_process	0.013606	0.9843	1	100	3	14863	ENSGALG00000043535
GO:0009059	macromolecule biosynthetic process	biological_process	0.013669	0.9843	31	100	3020	14863	ENSGALG00000015033,ENSGALG00000016766,ENSGALG00000038978,ENSGALG00000005409,ENSGALG00000010975,ENSGALG00000007307,ENSGALG00000043033,ENSGALG00000009977,ENSGALG00000036017,ENSGALG00000043535,ENSGALG00000006477,ENSGALG00000035768,ENSGALG00000013660,ENSGALG00000009287,ENSGALG00000049138,ENSGALG00000034610,ENSGALG00000012956,ENSGALG00000003862,ENSGALG00000032366,ENSGALG00000001419,ENSGALG00000008740,…
GO:0009987	cellular process	biological_process	0.013709	0.9843	90	100	11488	14863	ENSGALG00000016886,ENSGALG00000007101,ENSGALG00000004237,ENSGALG00000004839,ENSGALG00000040607,ENSGALG00000016504,ENSGALG00000003526,ENSGALG00000015451,ENSGALG00000001157,ENSGALG00000035879,ENSGALG00000042321,ENSGALG00000037955,ENSGALG00000002141,ENSGALG00000012186,ENSGALG00000009728,ENSGALG00000004390,ENSGALG00000010026,ENSGALG00000052061,ENSGALG00000009784,ENSGALG00000015055,ENSGALG00000012584,…
GO:0002237	response to molecule of bacterial origin	biological_process	0.013831	0.9843	4	100	139	14863	ENSGALG00000042321,ENSGALG00000025950,ENSGALG00000001419,ENSGALG00000043535
GO:0050707	regulation of cytokine secretion	biological_process	0.014121	0.9843	3	100	77	14863	ENSGALG00000042321,ENSGALG00000021611,ENSGALG00000043535
GO:0001945	lymph vessel development	biological_process	0.01423	0.9843	2	100	16	14863	ENSGALG00000009784,ENSGALG00000005243
GO:0034593	phosphatidylinositol bisphosphate phosphatase activity	molecular_function	0.014273	0.9843	2	100	16	14863	ENSGALG00000007590,ENSGALG00000003634
GO:0030163	protein catabolic process	biological_process	0.014563	0.9843	10	100	593	14863	ENSGALG00000010411,ENSGALG00000021213,ENSGALG00000001600,ENSGALG00000002141,ENSGALG00000001419,ENSGALG00000007307,ENSGALG00000012584,ENSGALG00000003634,ENSGALG00000002229,ENSGALG00000000220
GO:0016791	phosphatase activity	molecular_function	0.014607	0.9843	6	100	217	14863	ENSGALG00000043033,ENSGALG00000003634,ENSGALG00000005243,ENSGALG00000010026,ENSGALG00000009784,ENSGALG00000007590
GO:0032494	response to peptidoglycan	biological_process	0.014653	0.9843	1	100	7	14863	ENSGALG00000043535
GO:0016314	phosphatidylinositol-3,4,5-trisphosphate 3-phosphatase activity	molecular_function	0.014691	0.9843	1	100	1	14863	ENSGALG00000003634
GO:0051548	negative regulation of keratinocyte migration	biological_process	0.014691	0.9843	1	100	1	14863	ENSGALG00000003634
GO:0051717	inositol-1,3,4,5-tetrakisphosphate 3-phosphatase activity	molecular_function	0.014691	0.9843	1	100	1	14863	ENSGALG00000003634
GO:0051800	phosphatidylinositol-3,4-bisphosphate 3-phosphatase activity	molecular_function	0.014691	0.9843	1	100	1	14863	ENSGALG00000003634
GO:0052743	inositol tetrakisphosphate phosphatase activity	molecular_function	0.014691	0.9843	1	100	1	14863	ENSGALG00000003634
GO:1901630	negative regulation of presynaptic membrane organization	biological_process	0.014691	0.9843	1	100	1	14863	ENSGALG00000003634
GO:2000808	negative regulation of synaptic vesicle clustering	biological_process	0.014691	0.9843	1	100	1	14863	ENSGALG00000003634
GO:0036153	triglyceride acyl-chain remodeling	biological_process	0.014718	0.9843	1	100	1	14863	ENSGALG00000029308
GO:0036155	acylglycerol acyl-chain remodeling	biological_process	0.014718	0.9843	1	100	1	14863	ENSGALG00000029308
GO:0051264	mono-olein transacylation activity	molecular_function	0.014718	0.9843	1	100	1	14863	ENSGALG00000029308
GO:0051265	diolein transacylation activity	molecular_function	0.014718	0.9843	1	100	1	14863	ENSGALG00000029308
GO:0046825	regulation of protein export from nucleus	biological_process	0.014743	0.9843	2	100	22	14863	ENSGALG00000017132,ENSGALG00000009784
GO:2000026	regulation of multicellular organismal development	biological_process	0.014816	0.9843	18	100	1167	14863	ENSGALG00000012584,ENSGALG00000043535,ENSGALG00000043033,ENSGALG00000009977,ENSGALG00000034967,ENSGALG00000041255,ENSGALG00000009287,ENSGALG00000025950,ENSGALG00000005808,ENSGALG00000005409,ENSGALG00000036932,ENSGALG00000003634,ENSGALG00000007101,ENSGALG00000004390,ENSGALG00000010885,ENSGALG00000042321,ENSGALG00000001600,ENSGALG00000001419
GO:0002767	immune response-inhibiting cell surface receptor signaling pathway	biological_process	0.014866	0.9843	1	100	1	14863	ENSGALG00000042321
GO:0002774	Fc receptor mediated inhibitory signaling pathway	biological_process	0.014866	0.9843	1	100	1	14863	ENSGALG00000042321
GO:0034136	negative regulation of toll-like receptor 2 signaling pathway	biological_process	0.014866	0.9843	1	100	1	14863	ENSGALG00000042321
GO:0032991	macromolecular complex	cellular_component	0.01492	0.9843	38	100	3921	14863	ENSGALG00000036017,ENSGALG00000043033,ENSGALG00000013505,ENSGALG00000009977,ENSGALG00000043535,ENSGALG00000007307,ENSGALG00000036932,ENSGALG00000005243,ENSGALG00000032366,ENSGALG00000008740,ENSGALG00000043137,ENSGALG00000034610,ENSGALG00000029145,ENSGALG00000006157,ENSGALG00000017132,ENSGALG00000016930,ENSGALG00000000220,ENSGALG00000049138,ENSGALG00000016720,ENSGALG00000005409,ENSGALG00000026971,…
GO:1901799	negative regulation of proteasomal protein catabolic process	biological_process	0.01494	0.9843	2	100	25	14863	ENSGALG00000007307,ENSGALG00000012584
GO:0045576	mast cell activation	biological_process	0.014953	0.9843	2	100	24	14863	ENSGALG00000042321,ENSGALG00000021611
GO:0009968	negative regulation of signal transduction	biological_process	0.014953	0.9843	12	100	704	14863	ENSGALG00000021611,ENSGALG00000001419,ENSGALG00000005808,ENSGALG00000042321,ENSGALG00000016720,ENSGALG00000003634,ENSGALG00000034967,ENSGALG00000043033,ENSGALG00000012584,ENSGALG00000037492,ENSGALG00000000220,ENSGALG00000002229
GO:0032940	secretion by cell	biological_process	0.0151	0.9843	10	100	532	14863	ENSGALG00000043535,ENSGALG00000005243,ENSGALG00000016720,ENSGALG00000031009,ENSGALG00000052061,ENSGALG00000004390,ENSGALG00000021611,ENSGALG00000025950,ENSGALG00000001600,ENSGALG00000042321
GO:0048518	positive regulation of biological process	biological_process	0.015101	0.9843	38	100	3480	14863	ENSGALG00000040607,ENSGALG00000003634,ENSGALG00000015451,ENSGALG00000002229,ENSGALG00000007101,ENSGALG00000004390,ENSGALG00000042321,ENSGALG00000001600,ENSGALG00000016720,ENSGALG00000034967,ENSGALG00000029308,ENSGALG00000012584,ENSGALG00000017132,ENSGALG00000009287,ENSGALG00000000220,ENSGALG00000021611,ENSGALG00000021213,ENSGALG00000005409,ENSGALG00000025950,ENSGALG00000026971,ENSGALG00000036932,…
GO:0002224	toll-like receptor signaling pathway	biological_process	0.015165	0.9843	3	100	71	14863	ENSGALG00000043535,ENSGALG00000042321,ENSGALG00000001419
GO:0010557	positive regulation of macromolecule biosynthetic process	biological_process	0.01517	0.9843	16	100	1148	14863	ENSGALG00000035768,ENSGALG00000036017,ENSGALG00000043033,ENSGALG00000009977,ENSGALG00000013660,ENSGALG00000009287,ENSGALG00000005409,ENSGALG00000005243,ENSGALG00000015451,ENSGALG00000002229,ENSGALG00000007101,ENSGALG00000034610,ENSGALG00000008740,ENSGALG00000001600,ENSGALG00000032366,ENSGALG00000001419
GO:0005622	intracellular	cellular_component	0.015228	0.98436	76	100	9336	14863	ENSGALG00000012584,ENSGALG00000009784,ENSGALG00000014071,ENSGALG00000015033,ENSGALG00000007590,ENSGALG00000016391,ENSGALG00000005409,ENSGALG00000001157,ENSGALG00000015451,ENSGALG00000016504,ENSGALG00000040607,ENSGALG00000003526,ENSGALG00000004839,ENSGALG00000004237,ENSGALG00000016886,ENSGALG00000007101,ENSGALG00000052061,ENSGALG00000010026,ENSGALG00000009728,ENSGALG00000004390,ENSGALG00000012186,…
GO:0055086	nucleobase-containing small molecule metabolic process	biological_process	0.015309	0.98537	11	100	626	14863	ENSGALG00000006477,ENSGALG00000010031,ENSGALG00000001157,ENSGALG00000009728,ENSGALG00000002246,ENSGALG00000031009,ENSGALG00000034610,ENSGALG00000002141,ENSGALG00000001419,ENSGALG00000032868,ENSGALG00000013095
GO:0004139	deoxyribose-phosphate aldolase activity	molecular_function	0.015359	0.98537	1	100	1	14863	ENSGALG00000013095
GO:0031625	ubiquitin protein ligase binding	molecular_function	0.015423	0.98576	5	100	190	14863	ENSGALG00000012289,ENSGALG00000021213,ENSGALG00000011560,ENSGALG00000004237,ENSGALG00000007307
GO:0097200	cysteine-type endopeptidase activity involved in execution phase of apoptosis	molecular_function	0.015482	0.98582	1	100	3	14863	ENSGALG00000012186
GO:0090071	negative regulation of ribosome biogenesis	biological_process	0.015826	0.99805	1	100	2	14863	ENSGALG00000003634
GO:0010563	negative regulation of phosphorus metabolic process	biological_process	0.015895	0.99805	6	100	246	14863	ENSGALG00000001419,ENSGALG00000004237,ENSGALG00000042321,ENSGALG00000001600,ENSGALG00000003634,ENSGALG00000021611
GO:0045936	negative regulation of phosphate metabolic process	biological_process	0.015895	0.99805	6	100	246	14863	ENSGALG00000003634,ENSGALG00000021611,ENSGALG00000004237,ENSGALG00000001419,ENSGALG00000001600,ENSGALG00000042321
GO:0032202	telomere assembly	biological_process	0.015966	0.99805	1	100	1	14863	ENSGALG00000008740
GO:0060383	positive regulation of DNA strand elongation	biological_process	0.015966	0.99805	1	100	1	14863	ENSGALG00000008740
GO:2000742	regulation of anterior head development	biological_process	0.016163	1	1	100	2	14863	ENSGALG00000005409
GO:2000744	positive regulation of anterior head development	biological_process	0.016163	1	1	100	2	14863	ENSGALG00000005409
GO:0070227	lymphocyte apoptotic process	biological_process	0.016404	1	2	100	35	14863	ENSGALG00000042321,ENSGALG00000003634
GO:0017125	deoxycytidyl transferase activity	molecular_function	0.016419	1	1	100	2	14863	ENSGALG00000016766
GO:0014022	neural plate elongation	biological_process	0.016713	1	1	100	2	14863	ENSGALG00000001600
GO:0022007	convergent extension involved in neural plate elongation	biological_process	0.016713	1	1	100	2	14863	ENSGALG00000001600
GO:2000698	positive regulation of epithelial cell differentiation involved in kidney development	biological_process	0.016726	1	1	100	2	14863	ENSGALG00000005409
GO:2000768	positive regulation of nephron tubule epithelial cell differentiation	biological_process	0.016726	1	1	100	2	14863	ENSGALG00000005409
GO:0018130	heterocycle biosynthetic process	biological_process	0.016778	1	26	100	2372	14863	ENSGALG00000049138,ENSGALG00000013660,ENSGALG00000009287,ENSGALG00000006477,ENSGALG00000043535,ENSGALG00000035768,ENSGALG00000009977,ENSGALG00000043033,ENSGALG00000036017,ENSGALG00000005409,ENSGALG00000007307,ENSGALG00000016766,ENSGALG00000015033,ENSGALG00000002229,ENSGALG00000007101,ENSGALG00000005243,ENSGALG00000015451,ENSGALG00000036932,ENSGALG00000040607,ENSGALG00000003634,ENSGALG00000001600,…
GO:0002765	immune response-inhibiting signal transduction	biological_process	0.016779	1	1	100	2	14863	ENSGALG00000042321
GO:0002827	positive regulation of T-helper 1 type immune response	biological_process	0.016865	1	1	100	3	14863	ENSGALG00000043535
GO:0031390	Ctf18 RFC-like complex	cellular_component	0.016922	1	1	100	7	14863	ENSGALG00000017064
GO:0016567	protein ubiquitination	biological_process	0.017015	1	9	100	480	14863	ENSGALG00000012289,ENSGALG00000010411,ENSGALG00000021213,ENSGALG00000029145,ENSGALG00000003634,ENSGALG00000012584,ENSGALG00000043535,ENSGALG00000002229,ENSGALG00000037492
GO:0043299	leukocyte degranulation	biological_process	0.017124	1	2	100	27	14863	ENSGALG00000021611,ENSGALG00000042321
GO:0048646	anatomical structure formation involved in morphogenesis	biological_process	0.017222	1	12	100	694	14863	ENSGALG00000043033,ENSGALG00000009977,ENSGALG00000041255,ENSGALG00000003634,ENSGALG00000009287,ENSGALG00000004237,ENSGALG00000032366,ENSGALG00000001419,ENSGALG00000005409,ENSGALG00000035879,ENSGALG00000001600,ENSGALG00000025950
GO:0006486	protein glycosylation	biological_process	0.017261	1	5	100	196	14863	ENSGALG00000038978,ENSGALG00000010975,ENSGALG00000002141,ENSGALG00000012956,ENSGALG00000034610
GO:0043413	macromolecule glycosylation	biological_process	0.017261	1	5	100	196	14863	ENSGALG00000002141,ENSGALG00000038978,ENSGALG00000010975,ENSGALG00000012956,ENSGALG00000034610
GO:0032269	negative regulation of cellular protein metabolic process	biological_process	0.017331	1	8	100	396	14863	ENSGALG00000012584,ENSGALG00000003634,ENSGALG00000004237,ENSGALG00000021611,ENSGALG00000001600,ENSGALG00000042321,ENSGALG00000001419,ENSGALG00000007307
GO:0044389	small conjugating protein ligase binding	molecular_function	0.017393	1	5	100	205	14863	ENSGALG00000004237,ENSGALG00000011560,ENSGALG00000007307,ENSGALG00000012289,ENSGALG00000021213
GO:0090284	positive regulation of protein glycosylation in Golgi	biological_process	0.017404	1	1	100	1	14863	ENSGALG00000034610
GO:0072284	metanephric S-shaped body morphogenesis	biological_process	0.017461	1	1	100	4	14863	ENSGALG00000005409
GO:0051250	negative regulation of lymphocyte activation	biological_process	0.017549	1	3	100	75	14863	ENSGALG00000042321,ENSGALG00000004237,ENSGALG00000012584
GO:0002443	leukocyte mediated immunity	biological_process	0.017695	1	4	100	146	14863	ENSGALG00000042321,ENSGALG00000005243,ENSGALG00000002246,ENSGALG00000021611
GO:0045935	positive regulation of nucleobase-containing compound metabolic process	biological_process	0.017731	1	16	100	1143	14863	ENSGALG00000007101,ENSGALG00000002229,ENSGALG00000005243,ENSGALG00000015451,ENSGALG00000001600,ENSGALG00000008740,ENSGALG00000001419,ENSGALG00000032366,ENSGALG00000013660,ENSGALG00000009287,ENSGALG00000035768,ENSGALG00000036017,ENSGALG00000043033,ENSGALG00000009977,ENSGALG00000007307,ENSGALG00000005409
GO:0044093	positive regulation of molecular function	biological_process	0.017888	1	15	100	967	14863	ENSGALG00000008113,ENSGALG00000002246,ENSGALG00000031009,ENSGALG00000029145,ENSGALG00000001419,ENSGALG00000017064,ENSGALG00000042321,ENSGALG00000008740,ENSGALG00000003634,ENSGALG00000001157,ENSGALG00000010031,ENSGALG00000043535,ENSGALG00000006477,ENSGALG00000011573,ENSGALG00000009287
GO:1901576	organic substance biosynthetic process	biological_process	0.01792	1	35	100	3662	14863	ENSGALG00000015033,ENSGALG00000005409,ENSGALG00000029308,ENSGALG00000009287,ENSGALG00000049138,ENSGALG00000013149,ENSGALG00000009728,ENSGALG00000002141,ENSGALG00000017064,ENSGALG00000001600,ENSGALG00000040607,ENSGALG00000003634,ENSGALG00000015451,ENSGALG00000002229,ENSGALG00000007101,ENSGALG00000016766,ENSGALG00000007307,ENSGALG00000010975,ENSGALG00000038978,ENSGALG00000043033,ENSGALG00000036017,…
GO:0061041	regulation of wound healing	biological_process	0.018022	1	3	100	70	14863	ENSGALG00000025950,ENSGALG00000042321,ENSGALG00000034610
GO:0070085	glycosylation	biological_process	0.018072	1	5	100	199	14863	ENSGALG00000034610,ENSGALG00000012956,ENSGALG00000010975,ENSGALG00000038978,ENSGALG00000002141
GO:0048523	negative regulation of cellular process	biological_process	0.018587	1	30	100	2628	14863	ENSGALG00000004237,ENSGALG00000037492,ENSGALG00000002229,ENSGALG00000007101,ENSGALG00000003634,ENSGALG00000036932,ENSGALG00000010031,ENSGALG00000001419,ENSGALG00000032366,ENSGALG00000042321,ENSGALG00000001600,ENSGALG00000008740,ENSGALG00000034610,ENSGALG00000011560,ENSGALG00000009784,ENSGALG00000009287,ENSGALG00000000220,ENSGALG00000049138,ENSGALG00000016720,ENSGALG00000043033,ENSGALG00000034967,…
GO:0032525	somite rostral/caudal axis specification	biological_process	0.01859	1	1	100	5	14863	ENSGALG00000005409
GO:0051129	negative regulation of cellular component organization	biological_process	0.018688	1	8	100	379	14863	ENSGALG00000003634,ENSGALG00000006477,ENSGALG00000000220,ENSGALG00000021611,ENSGALG00000034610,ENSGALG00000005808,ENSGALG00000001419,ENSGALG00000008740
GO:0044265	cellular macromolecule catabolic process	biological_process	0.018772	1	10	100	631	14863	ENSGALG00000001600,ENSGALG00000002141,ENSGALG00000007307,ENSGALG00000001419,ENSGALG00000021213,ENSGALG00000010411,ENSGALG00000002229,ENSGALG00000016930,ENSGALG00000012584,ENSGALG00000003634
GO:0035335	peptidyl-tyrosine dephosphorylation	biological_process	0.018823	1	4	100	85	14863	ENSGALG00000007590,ENSGALG00000009784,ENSGALG00000043033,ENSGALG00000003634
GO:0002703	regulation of leukocyte mediated immunity	biological_process	0.018842	1	3	100	79	14863	ENSGALG00000021611,ENSGALG00000005243,ENSGALG00000042321
GO:0071634	regulation of transforming growth factor beta production	biological_process	0.01887	1	2	100	20	14863	ENSGALG00000016720,ENSGALG00000009287
GO:0034594	phosphatidylinositol trisphosphate phosphatase activity	molecular_function	0.018876	1	1	100	2	14863	ENSGALG00000003634
GO:0009166	nucleotide catabolic process	biological_process	0.019021	1	8	100	333	14863	ENSGALG00000013095,ENSGALG00000001419,ENSGALG00000031009,ENSGALG00000002246,ENSGALG00000034610,ENSGALG00000010031,ENSGALG00000001157,ENSGALG00000006477
GO:0005663	DNA replication factor C complex	cellular_component	0.019165	1	1	100	4	14863	ENSGALG00000017064
GO:0005829	cytosol	cellular_component	0.019221	1	25	100	2156	14863	ENSGALG00000034610,ENSGALG00000012186,ENSGALG00000031009,ENSGALG00000010026,ENSGALG00000002246,ENSGALG00000032366,ENSGALG00000032868,ENSGALG00000003634,ENSGALG00000010031,ENSGALG00000001157,ENSGALG00000002229,ENSGALG00000004237,ENSGALG00000010411,ENSGALG00000031666,ENSGALG00000007307,ENSGALG00000025950,ENSGALG00000043535,ENSGALG00000012584,ENSGALG00000011573,ENSGALG00000006477,ENSGALG00000016930,…
GO:0005637	nuclear inner membrane	cellular_component	0.01932	1	2	100	32	14863	ENSGALG00000009977,ENSGALG00000038978
GO:0072050	S-shaped body morphogenesis	biological_process	0.019348	1	1	100	6	14863	ENSGALG00000005409
GO:0070375	ERK5 cascade	biological_process	0.019382	1	1	100	2	14863	ENSGALG00000032366
GO:0042129	regulation of T cell proliferation	biological_process	0.019385	1	3	100	80	14863	ENSGALG00000004237,ENSGALG00000012584,ENSGALG00000043535
GO:0002429	immune response-activating cell surface receptor signaling pathway	biological_process	0.019416	1	4	100	116	14863	ENSGALG00000042321,ENSGALG00000021611,ENSGALG00000043535,ENSGALG00000002246
GO:0070304	positive regulation of stress-activated protein kinase signaling cascade	biological_process	0.019484	1	3	100	68	14863	ENSGALG00000042321,ENSGALG00000001419,ENSGALG00000043535
GO:0060382	regulation of DNA strand elongation	biological_process	0.019557	1	1	100	2	14863	ENSGALG00000008740
GO:0031328	positive regulation of cellular biosynthetic process	biological_process	0.019703	1	16	100	1186	14863	ENSGALG00000035768,ENSGALG00000043033,ENSGALG00000036017,ENSGALG00000009977,ENSGALG00000009287,ENSGALG00000013660,ENSGALG00000005409,ENSGALG00000015451,ENSGALG00000005243,ENSGALG00000007101,ENSGALG00000002229,ENSGALG00000034610,ENSGALG00000008740,ENSGALG00000001600,ENSGALG00000001419,ENSGALG00000032366
GO:2000671	regulation of motor neuron apoptotic process	biological_process	0.019887	1	1	100	3	14863	ENSGALG00000007101
GO:2000672	negative regulation of motor neuron apoptotic process	biological_process	0.019887	1	1	100	3	14863	ENSGALG00000007101
GO:0031396	regulation of protein ubiquitination	biological_process	0.019952	1	4	100	130	14863	ENSGALG00000003634,ENSGALG00000029145,ENSGALG00000021213,ENSGALG00000043535
GO:0004725	protein tyrosine phosphatase activity	molecular_function	0.020004	1	4	100	91	14863	ENSGALG00000043033,ENSGALG00000003634,ENSGALG00000009784,ENSGALG00000007590
GO:1901292	nucleoside phosphate catabolic process	biological_process	0.020141	1	8	100	339	14863	ENSGALG00000013095,ENSGALG00000001419,ENSGALG00000034610,ENSGALG00000031009,ENSGALG00000002246,ENSGALG00000010031,ENSGALG00000001157,ENSGALG00000006477
GO:0048679	regulation of axon regeneration	biological_process	0.02045	1	2	100	17	14863	ENSGALG00000005808,ENSGALG00000003634
GO:0016035	zeta DNA polymerase complex	cellular_component	0.020453	1	1	100	2	14863	ENSGALG00000015033
GO:0060368	regulation of Fc receptor mediated stimulatory signaling pathway	biological_process	0.020647	1	1	100	3	14863	ENSGALG00000021611
GO:0061205	paramesonephric duct development	biological_process	0.020953	1	1	100	4	14863	ENSGALG00000005409
GO:0051173	positive regulation of nitrogen compound metabolic process	biological_process	0.020999	1	16	100	1161	14863	ENSGALG00000002229,ENSGALG00000007101,ENSGALG00000005243,ENSGALG00000015451,ENSGALG00000001600,ENSGALG00000008740,ENSGALG00000001419,ENSGALG00000032366,ENSGALG00000013660,ENSGALG00000009287,ENSGALG00000035768,ENSGALG00000036017,ENSGALG00000043033,ENSGALG00000009977,ENSGALG00000005409,ENSGALG00000007307
GO:0070527	platelet aggregation	biological_process	0.021002	1	2	100	24	14863	ENSGALG00000025950,ENSGALG00000042321
GO:0016879	ligase activity, forming carbon-nitrogen bonds	molecular_function	0.021032	1	6	100	233	14863	ENSGALG00000037492,ENSGALG00000002229,ENSGALG00000012289,ENSGALG00000020438,ENSGALG00000021213,ENSGALG00000010411
GO:0032993	protein-DNA complex	cellular_component	0.02114	1	3	100	121	14863	ENSGALG00000008740,ENSGALG00000043033,ENSGALG00000012289
GO:0042981	regulation of apoptotic process	biological_process	0.021241	1	11	100	777	14863	ENSGALG00000042321,ENSGALG00000025950,ENSGALG00000001419,ENSGALG00000012584,ENSGALG00000043535,ENSGALG00000006477,ENSGALG00000010031,ENSGALG00000043033,ENSGALG00000003634,ENSGALG00000007101,ENSGALG00000000220
GO:0090304	nucleic acid metabolic process	biological_process	0.02127	1	31	100	3238	14863	ENSGALG00000004839,ENSGALG00000002229,ENSGALG00000007101,ENSGALG00000015451,ENSGALG00000005243,ENSGALG00000036932,ENSGALG00000003634,ENSGALG00000040607,ENSGALG00000008740,ENSGALG00000001600,ENSGALG00000037955,ENSGALG00000017064,ENSGALG00000032366,ENSGALG00000001419,ENSGALG00000006157,ENSGALG00000003862,ENSGALG00000012289,ENSGALG00000049138,ENSGALG00000009287,ENSGALG00000016930,ENSGALG00000013660,…
GO:0071604	transforming growth factor beta production	biological_process	0.021294	1	2	100	22	14863	ENSGALG00000016720,ENSGALG00000009287
GO:0016591	DNA-directed RNA polymerase II, holoenzyme	cellular_component	0.021394	1	3	100	84	14863	ENSGALG00000006157,ENSGALG00000037955,ENSGALG00000049138
GO:0031641	regulation of myelination	biological_process	0.021424	1	2	100	22	14863	ENSGALG00000003634,ENSGALG00000007101
GO:0009891	positive regulation of biosynthetic process	biological_process	0.021543	1	16	100	1200	14863	ENSGALG00000034610,ENSGALG00000001600,ENSGALG00000008740,ENSGALG00000032366,ENSGALG00000001419,ENSGALG00000015451,ENSGALG00000005243,ENSGALG00000007101,ENSGALG00000002229,ENSGALG00000005409,ENSGALG00000035768,ENSGALG00000036017,ENSGALG00000043033,ENSGALG00000009977,ENSGALG00000013660,ENSGALG00000009287
GO:0042752	regulation of circadian rhythm	biological_process	0.021676	1	3	100	68	14863	ENSGALG00000010026,ENSGALG00000007307,ENSGALG00000002229
GO:0070317	negative regulation of G0 to G1 transition	biological_process	0.021718	1	1	100	1	14863	ENSGALG00000001419
GO:1990032	parallel fiber	cellular_component	0.021718	1	1	100	1	14863	ENSGALG00000001419
GO:0015199	amino-acid betaine transmembrane transporter activity	molecular_function	0.021764	1	1	100	3	14863	ENSGALG00000015055
GO:0015226	carnitine transmembrane transporter activity	molecular_function	0.021764	1	1	100	3	14863	ENSGALG00000015055
GO:0002768	immune response-regulating cell surface receptor signaling pathway	biological_process	0.021793	1	4	100	118	14863	ENSGALG00000042321,ENSGALG00000021611,ENSGALG00000043535,ENSGALG00000002246
GO:0060612	adipose tissue development	biological_process	0.021822	1	2	100	22	14863	ENSGALG00000013660,ENSGALG00000009287
GO:0023057	negative regulation of signaling	biological_process	0.021848	1	12	100	731	14863	ENSGALG00000012584,ENSGALG00000003634,ENSGALG00000016720,ENSGALG00000034967,ENSGALG00000043033,ENSGALG00000037492,ENSGALG00000002229,ENSGALG00000000220,ENSGALG00000021611,ENSGALG00000042321,ENSGALG00000001419,ENSGALG00000005808
GO:0065009	regulation of molecular function	biological_process	0.021877	1	21	100	1656	14863	ENSGALG00000006477,ENSGALG00000043535,ENSGALG00000011573,ENSGALG00000009287,ENSGALG00000007307,ENSGALG00000015451,ENSGALG00000001157,ENSGALG00000010031,ENSGALG00000003634,ENSGALG00000004237,ENSGALG00000029145,ENSGALG00000031009,ENSGALG00000002246,ENSGALG00000034610,ENSGALG00000008113,ENSGALG00000010885,ENSGALG00000008740,ENSGALG00000042321,ENSGALG00000001600,ENSGALG00000017064,ENSGALG00000001419
GO:1901362	organic cyclic compound biosynthetic process	biological_process	0.022149	1	26	100	2446	14863	ENSGALG00000009977,ENSGALG00000043033,ENSGALG00000036017,ENSGALG00000035768,ENSGALG00000006477,ENSGALG00000043535,ENSGALG00000013660,ENSGALG00000009287,ENSGALG00000049138,ENSGALG00000015033,ENSGALG00000016766,ENSGALG00000005409,ENSGALG00000007307,ENSGALG00000003634,ENSGALG00000040607,ENSGALG00000036932,ENSGALG00000005243,ENSGALG00000015451,ENSGALG00000002229,ENSGALG00000007101,ENSGALG00000013149,…
GO:0060029	convergent extension involved in organogenesis	biological_process	0.022187	1	1	100	4	14863	ENSGALG00000001600
GO:0060074	synapse maturation	biological_process	0.022248	1	2	100	19	14863	ENSGALG00000001419,ENSGALG00000003634
GO:0010648	negative regulation of cell communication	biological_process	0.022283	1	12	100	735	14863	ENSGALG00000037492,ENSGALG00000002229,ENSGALG00000000220,ENSGALG00000012584,ENSGALG00000016720,ENSGALG00000003634,ENSGALG00000034967,ENSGALG00000043033,ENSGALG00000042321,ENSGALG00000001419,ENSGALG00000005808,ENSGALG00000021611
GO:0051090	regulation of sequence-specific DNA binding transcription factor activity	biological_process	0.022317	1	5	100	213	14863	ENSGALG00000043535,ENSGALG00000003634,ENSGALG00000009287,ENSGALG00000001419,ENSGALG00000007307
GO:0060066	oviduct development	biological_process	0.022373	1	1	100	4	14863	ENSGALG00000005409
GO:0019538	protein metabolic process	biological_process	0.022507	1	36	100	3635	14863	ENSGALG00000021611,ENSGALG00000020438,ENSGALG00000021213,ENSGALG00000025950,ENSGALG00000007590,ENSGALG00000012584,ENSGALG00000011573,ENSGALG00000000220,ENSGALG00000009784,ENSGALG00000013149,ENSGALG00000012289,ENSGALG00000012186,ENSGALG00000010885,ENSGALG00000010026,ENSGALG00000001600,ENSGALG00000042321,ENSGALG00000002141,ENSGALG00000003634,ENSGALG00000004237,ENSGALG00000002229,ENSGALG00000010411,…
GO:0021515	cell differentiation in spinal cord	biological_process	0.022777	1	2	100	46	14863	ENSGALG00000034967,ENSGALG00000005409
GO:0044301	climbing fiber	cellular_component	0.022783	1	1	100	2	14863	ENSGALG00000001419
GO:0050863	regulation of T cell activation	biological_process	0.022823	1	4	100	148	14863	ENSGALG00000043535,ENSGALG00000012584,ENSGALG00000004390,ENSGALG00000004237
GO:0036324	vascular endothelial growth factor receptor-2 signaling pathway	biological_process	0.022841	1	1	100	2	14863	ENSGALG00000001419
GO:0070570	regulation of neuron projection regeneration	biological_process	0.022987	1	2	100	19	14863	ENSGALG00000003634,ENSGALG00000005808
GO:1901135	carbohydrate derivative metabolic process	biological_process	0.02305	1	14	100	963	14863	ENSGALG00000002141,ENSGALG00000032868,ENSGALG00000013095,ENSGALG00000010975,ENSGALG00000038978,ENSGALG00000001419,ENSGALG00000002246,ENSGALG00000031009,ENSGALG00000009728,ENSGALG00000012956,ENSGALG00000034610,ENSGALG00000010031,ENSGALG00000001157,ENSGALG00000006477
GO:0032943	mononuclear cell proliferation	biological_process	0.023101	1	4	100	152	14863	ENSGALG00000042321,ENSGALG00000004237,ENSGALG00000043535,ENSGALG00000012584
GO:0046651	lymphocyte proliferation	biological_process	0.023101	1	4	100	152	14863	ENSGALG00000004237,ENSGALG00000042321,ENSGALG00000043535,ENSGALG00000012584
GO:0046007	negative regulation of activated T cell proliferation	biological_process	0.023342	1	1	100	4	14863	ENSGALG00000004237
GO:0017178	diphthine-ammonia ligase activity	molecular_function	0.023361	1	1	100	1	14863	ENSGALG00000020438
GO:0046638	positive regulation of alpha-beta T cell differentiation	biological_process	0.02339	1	2	100	27	14863	ENSGALG00000043535,ENSGALG00000004390
GO:0051249	regulation of lymphocyte activation	biological_process	0.023559	1	5	100	216	14863	ENSGALG00000043535,ENSGALG00000004390,ENSGALG00000012584,ENSGALG00000004237,ENSGALG00000042321
GO:0060050	positive regulation of protein glycosylation	biological_process	0.023596	1	1	100	3	14863	ENSGALG00000034610
GO:0002444	myeloid leukocyte mediated immunity	biological_process	0.023978	1	2	100	30	14863	ENSGALG00000042321,ENSGALG00000021611
GO:0002757	immune response-activating signal transduction	biological_process	0.023985	1	5	100	204	14863	ENSGALG00000001419,ENSGALG00000042321,ENSGALG00000021611,ENSGALG00000002246,ENSGALG00000043535
GO:0090102	cochlea development	biological_process	0.023995	1	2	100	29	14863	ENSGALG00000043033,ENSGALG00000001600
GO:0015838	amino-acid betaine transport	biological_process	0.023998	1	1	100	4	14863	ENSGALG00000015055
GO:0015879	carnitine transport	biological_process	0.023998	1	1	100	4	14863	ENSGALG00000015055
GO:0048003	antigen processing and presentation of lipid antigen via MHC class Ib	biological_process	0.023998	1	1	100	3	14863	ENSGALG00000004390
GO:0048007	antigen processing and presentation, exogenous lipid antigen via MHC class Ib	biological_process	0.023998	1	1	100	3	14863	ENSGALG00000004390
GO:0090283	regulation of protein glycosylation in Golgi	biological_process	0.024067	1	1	100	3	14863	ENSGALG00000034610
GO:0045862	positive regulation of proteolysis	biological_process	0.02435	1	3	100	80	14863	ENSGALG00000001419,ENSGALG00000002229,ENSGALG00000001600
GO:0052866	phosphatidylinositol phosphate phosphatase activity	molecular_function	0.0244	1	2	100	21	14863	ENSGALG00000007590,ENSGALG00000003634
GO:0009057	macromolecule catabolic process	biological_process	0.024456	1	11	100	754	14863	ENSGALG00000016930,ENSGALG00000002229,ENSGALG00000000220,ENSGALG00000012584,ENSGALG00000003634,ENSGALG00000001600,ENSGALG00000002141,ENSGALG00000007307,ENSGALG00000001419,ENSGALG00000021213,ENSGALG00000010411
GO:0070459	prolactin secretion	biological_process	0.024497	1	1	100	3	14863	ENSGALG00000025950
GO:0051649	establishment of localization in cell	biological_process	0.024498	1	20	100	1613	14863	ENSGALG00000001157,ENSGALG00000005243,ENSGALG00000037492,ENSGALG00000007101,ENSGALG00000002246,ENSGALG00000052061,ENSGALG00000031009,ENSGALG00000004390,ENSGALG00000009728,ENSGALG00000042321,ENSGALG00000001600,ENSGALG00000043535,ENSGALG00000016720,ENSGALG00000017132,ENSGALG00000009287,ENSGALG00000009784,ENSGALG00000031666,ENSGALG00000014071,ENSGALG00000021611,ENSGALG00000025950
GO:0048519	negative regulation of biological process	biological_process	0.024515	1	32	100	2880	14863	ENSGALG00000016720,ENSGALG00000034967,ENSGALG00000012584,ENSGALG00000009784,ENSGALG00000000220,ENSGALG00000009287,ENSGALG00000049138,ENSGALG00000021611,ENSGALG00000014071,ENSGALG00000005409,ENSGALG00000005808,ENSGALG00000025950,ENSGALG00000003634,ENSGALG00000010031,ENSGALG00000004237,ENSGALG00000007101,ENSGALG00000002229,ENSGALG00000001600,ENSGALG00000042321,ENSGALG00000009977,ENSGALG00000043033,…
GO:0008265	Mo-molybdopterin cofactor sulfurase activity	molecular_function	0.024756	1	1	100	1	14863	ENSGALG00000013149
GO:0043067	regulation of programmed cell death	biological_process	0.024817	1	11	100	790	14863	ENSGALG00000042321,ENSGALG00000025950,ENSGALG00000001419,ENSGALG00000043535,ENSGALG00000006477,ENSGALG00000012584,ENSGALG00000010031,ENSGALG00000043033,ENSGALG00000003634,ENSGALG00000007101,ENSGALG00000000220
GO:0010498	proteasomal protein catabolic process	biological_process	0.024925	1	6	100	303	14863	ENSGALG00000007307,ENSGALG00000001419,ENSGALG00000002229,ENSGALG00000002141,ENSGALG00000001600,ENSGALG00000012584
GO:0032915	positive regulation of transforming growth factor beta2 production	biological_process	0.024934	1	1	100	2	14863	ENSGALG00000009287
GO:0051345	positive regulation of hydrolase activity	biological_process	0.024942	1	8	100	387	14863	ENSGALG00000043535,ENSGALG00000006477,ENSGALG00000001157,ENSGALG00000010031,ENSGALG00000008740,ENSGALG00000001419,ENSGALG00000031009,ENSGALG00000002246
GO:0002475	antigen processing and presentation via MHC class Ib	biological_process	0.025011	1	1	100	4	14863	ENSGALG00000004390
GO:0048511	rhythmic process	biological_process	0.025116	1	5	100	182	14863	ENSGALG00000003634,ENSGALG00000036017,ENSGALG00000010026,ENSGALG00000007307,ENSGALG00000002229
GO:0031624	ubiquitin conjugating enzyme binding	molecular_function	0.0252	1	2	100	23	14863	ENSGALG00000012584,ENSGALG00000029145
GO:0002697	regulation of immune effector process	biological_process	0.025357	1	4	100	159	14863	ENSGALG00000021611,ENSGALG00000005243,ENSGALG00000043535,ENSGALG00000042321
GO:0070316	regulation of G0 to G1 transition	biological_process	0.025376	1	1	100	3	14863	ENSGALG00000001419
GO:0034654	nucleobase-containing compound biosynthetic process	biological_process	0.025412	1	25	100	2329	14863	ENSGALG00000003862,ENSGALG00000009728,ENSGALG00000001419,ENSGALG00000032366,ENSGALG00000001600,ENSGALG00000003634,ENSGALG00000040607,ENSGALG00000036932,ENSGALG00000015451,ENSGALG00000005243,ENSGALG00000002229,ENSGALG00000007101,ENSGALG00000015033,ENSGALG00000016766,ENSGALG00000005409,ENSGALG00000007307,ENSGALG00000043033,ENSGALG00000009977,ENSGALG00000036017,ENSGALG00000035768,ENSGALG00000006477,…
GO:0007265	Ras protein signal transduction	biological_process	0.025436	1	7	100	315	14863	ENSGALG00000034610,ENSGALG00000016504,ENSGALG00000021611,ENSGALG00000031009,ENSGALG00000001157,ENSGALG00000005998,ENSGALG00000016886
GO:0002699	positive regulation of immune effector process	biological_process	0.02546	1	3	100	85	14863	ENSGALG00000042321,ENSGALG00000043535,ENSGALG00000021611
GO:0002260	lymphocyte homeostasis	biological_process	0.025466	1	2	100	36	14863	ENSGALG00000005243,ENSGALG00000042321
GO:0001706	endoderm formation	biological_process	0.025512	1	2	100	32	14863	ENSGALG00000005409,ENSGALG00000035879
GO:0051082	unfolded protein binding	molecular_function	0.025611	1	2	100	75	14863	ENSGALG00000006477,ENSGALG00000002141
GO:0007034	vacuolar transport	biological_process	0.02564	1	3	100	86	14863	ENSGALG00000037492,ENSGALG00000031666,ENSGALG00000004390
GO:1901537	positive regulation of DNA demethylation	biological_process	0.026263	1	1	100	2	14863	ENSGALG00000007307
GO:0046856	phosphatidylinositol dephosphorylation	biological_process	0.026267	1	2	100	23	14863	ENSGALG00000007590,ENSGALG00000003634
GO:0002764	immune response-regulating signaling pathway	biological_process	0.026285	1	5	100	208	14863	ENSGALG00000021611,ENSGALG00000043535,ENSGALG00000002246,ENSGALG00000001419,ENSGALG00000042321
GO:0009117	nucleotide metabolic process	biological_process	0.026341	1	10	100	578	14863	ENSGALG00000002141,ENSGALG00000013095,ENSGALG00000001419,ENSGALG00000002246,ENSGALG00000031009,ENSGALG00000009728,ENSGALG00000034610,ENSGALG00000010031,ENSGALG00000001157,ENSGALG00000006477
GO:0034260	negative regulation of GTPase activity	biological_process	0.026478	1	2	100	21	14863	ENSGALG00000034610,ENSGALG00000001419
GO:0016758	transferase activity, transferring hexosyl groups	molecular_function	0.026575	1	4	100	152	14863	ENSGALG00000012956,ENSGALG00000010975,ENSGALG00000038978,ENSGALG00000002141
GO:0043407	negative regulation of MAP kinase activity	biological_process	0.026708	1	2	100	46	14863	ENSGALG00000001419,ENSGALG00000042321
GO:0032092	positive regulation of protein binding	biological_process	0.026852	1	3	100	66	14863	ENSGALG00000031009,ENSGALG00000043535,ENSGALG00000008113
GO:0005515	protein binding	molecular_function	0.027067	1	59	100	6084	14863	ENSGALG00000021213,ENSGALG00000014071,ENSGALG00000035717,ENSGALG00000016391,ENSGALG00000026971,ENSGALG00000025950,ENSGALG00000016720,ENSGALG00000011573,ENSGALG00000012584,ENSGALG00000009784,ENSGALG00000000220,ENSGALG00000009287,ENSGALG00000049138,ENSGALG00000007331,ENSGALG00000012186,ENSGALG00000012289,ENSGALG00000004390,ENSGALG00000009728,ENSGALG00000010026,ENSGALG00000042321,ENSGALG00000001600,…
GO:0006753	nucleoside phosphate metabolic process	biological_process	0.027174	1	10	100	583	14863	ENSGALG00000006477,ENSGALG00000010031,ENSGALG00000001157,ENSGALG00000034610,ENSGALG00000009728,ENSGALG00000002246,ENSGALG00000031009,ENSGALG00000001419,ENSGALG00000013095,ENSGALG00000002141
GO:0070661	leukocyte proliferation	biological_process	0.027407	1	4	100	160	14863	ENSGALG00000043535,ENSGALG00000012584,ENSGALG00000004237,ENSGALG00000042321
GO:0071702	organic substance transport	biological_process	0.027434	1	17	100	1474	14863	ENSGALG00000025950,ENSGALG00000021611,ENSGALG00000009784,ENSGALG00000017132,ENSGALG00000015055,ENSGALG00000016720,ENSGALG00000031105,ENSGALG00000043535,ENSGALG00000032366,ENSGALG00000002326,ENSGALG00000042321,ENSGALG00000009728,ENSGALG00000004390,ENSGALG00000031009,ENSGALG00000007101,ENSGALG00000006871,ENSGALG00000005243
GO:0032088	negative regulation of NF-kappaB transcription factor activity	biological_process	0.027521	1	2	100	37	14863	ENSGALG00000007307,ENSGALG00000001419
GO:0070667	negative regulation of mast cell proliferation	biological_process	0.027617	1	1	100	2	14863	ENSGALG00000042321
GO:0003001	generation of a signal involved in cell-cell signaling	biological_process	0.027693	1	6	100	261	14863	ENSGALG00000005243,ENSGALG00000004390,ENSGALG00000031009,ENSGALG00000052061,ENSGALG00000025950,ENSGALG00000001600
GO:0023061	signal release	biological_process	0.027693	1	6	100	261	14863	ENSGALG00000025950,ENSGALG00000001600,ENSGALG00000052061,ENSGALG00000031009,ENSGALG00000004390,ENSGALG00000005243
GO:0003689	DNA clamp loader activity	molecular_function	0.027715	1	1	100	8	14863	ENSGALG00000017064
GO:0033170	protein-DNA loading ATPase activity	molecular_function	0.027715	1	1	100	8	14863	ENSGALG00000017064
GO:0046128	purine ribonucleoside metabolic process	biological_process	0.027921	1	8	100	391	14863	ENSGALG00000010031,ENSGALG00000001157,ENSGALG00000002246,ENSGALG00000031009,ENSGALG00000009728,ENSGALG00000034610,ENSGALG00000032868,ENSGALG00000001419
GO:0042278	purine nucleoside metabolic process	biological_process	0.027966	1	8	100	392	14863	ENSGALG00000001419,ENSGALG00000032868,ENSGALG00000009728,ENSGALG00000031009,ENSGALG00000002246,ENSGALG00000034610,ENSGALG00000001157,ENSGALG00000010031
GO:0032456	endocytic recycling	biological_process	0.028093	1	2	100	30	14863	ENSGALG00000001157,ENSGALG00000002246
GO:0002221	pattern recognition receptor signaling pathway	biological_process	0.028137	1	3	100	94	14863	ENSGALG00000043535,ENSGALG00000001419,ENSGALG00000042321
GO:0002758	innate immune response-activating signal transduction	biological_process	0.028137	1	3	100	94	14863	ENSGALG00000043535,ENSGALG00000042321,ENSGALG00000001419
GO:0045625	regulation of T-helper 1 cell differentiation	biological_process	0.028357	1	1	100	4	14863	ENSGALG00000043535
GO:0045627	positive regulation of T-helper 1 cell differentiation	biological_process	0.028357	1	1	100	4	14863	ENSGALG00000043535
GO:0032286	central nervous system myelin maintenance	biological_process	0.028622	1	1	100	3	14863	ENSGALG00000003634
GO:0021517	ventral spinal cord development	biological_process	0.028862	1	2	100	43	14863	ENSGALG00000005409,ENSGALG00000034967
GO:0033083	regulation of immature T cell proliferation	biological_process	0.02895	1	1	100	7	14863	ENSGALG00000043535
GO:0051248	negative regulation of protein metabolic process	biological_process	0.029002	1	8	100	445	14863	ENSGALG00000021611,ENSGALG00000042321,ENSGALG00000001600,ENSGALG00000007307,ENSGALG00000001419,ENSGALG00000012584,ENSGALG00000003634,ENSGALG00000004237
GO:0016182	synaptic vesicle budding from endosome	biological_process	0.02917	1	1	100	2	14863	ENSGALG00000004390
GO:0002275	myeloid cell activation involved in immune response	biological_process	0.029284	1	2	100	32	14863	ENSGALG00000042321,ENSGALG00000021611
GO:0009611	response to wounding	biological_process	0.029299	1	8	100	513	14863	ENSGALG00000004390,ENSGALG00000021611,ENSGALG00000034610,ENSGALG00000025950,ENSGALG00000042321,ENSGALG00000005808,ENSGALG00000003634,ENSGALG00000009977
GO:0045893	positive regulation of transcription, DNA-dependent	biological_process	0.029347	1	14	100	1013	14863	ENSGALG00000009287,ENSGALG00000013660,ENSGALG00000007101,ENSGALG00000002229,ENSGALG00000009977,ENSGALG00000043033,ENSGALG00000036017,ENSGALG00000005243,ENSGALG00000015451,ENSGALG00000035768,ENSGALG00000032366,ENSGALG00000001419,ENSGALG00000005409,ENSGALG00000001600
GO:0045786	negative regulation of cell cycle	biological_process	0.029409	1	4	100	167	14863	ENSGALG00000000220,ENSGALG00000001419,ENSGALG00000049138,ENSGALG00000003634
GO:0009119	ribonucleoside metabolic process	biological_process	0.02958	1	8	100	406	14863	ENSGALG00000032868,ENSGALG00000001419,ENSGALG00000034610,ENSGALG00000031009,ENSGALG00000002246,ENSGALG00000009728,ENSGALG00000010031,ENSGALG00000001157
GO:0070391	response to lipoteichoic acid	biological_process	0.029631	1	1	100	5	14863	ENSGALG00000043535
GO:0071223	cellular response to lipoteichoic acid	biological_process	0.029631	1	1	100	5	14863	ENSGALG00000043535
GO:0070668	positive regulation of mast cell proliferation	biological_process	0.029819	1	1	100	2	14863	ENSGALG00000042321
GO:0055029	nuclear DNA-directed RNA polymerase complex	cellular_component	0.029826	1	3	100	101	14863	ENSGALG00000049138,ENSGALG00000037955,ENSGALG00000006157
GO:0005975	carbohydrate metabolic process	biological_process	0.029947	1	8	100	526	14863	ENSGALG00000002141,ENSGALG00000038978,ENSGALG00000010975,ENSGALG00000010026,ENSGALG00000034610,ENSGALG00000012956,ENSGALG00000036017,ENSGALG00000003634
GO:0001775	cell activation	biological_process	0.030034	1	8	100	492	14863	ENSGALG00000021611,ENSGALG00000004390,ENSGALG00000042321,ENSGALG00000025950,ENSGALG00000043535,ENSGALG00000012584,ENSGALG00000005243,ENSGALG00000004237
GO:0051222	positive regulation of protein transport	biological_process	0.030087	1	4	100	158	14863	ENSGALG00000016720,ENSGALG00000043535,ENSGALG00000007101,ENSGALG00000017132
GO:0014706	striated muscle tissue development	biological_process	0.030174	1	7	100	322	14863	ENSGALG00000043033,ENSGALG00000009977,ENSGALG00000003634,ENSGALG00000001600,ENSGALG00000007331,ENSGALG00000032366,ENSGALG00000004237
GO:0000428	DNA-directed RNA polymerase complex	cellular_component	0.030201	1	3	100	102	14863	ENSGALG00000006157,ENSGALG00000037955,ENSGALG00000049138
GO:0000782	telomere cap complex	cellular_component	0.030211	1	1	100	5	14863	ENSGALG00000008740
GO:0000783	nuclear telomere cap complex	cellular_component	0.030211	1	1	100	5	14863	ENSGALG00000008740
GO:0070187	telosome	cellular_component	0.030211	1	1	100	5	14863	ENSGALG00000008740
GO:0055005	ventricular cardiac myofibril assembly	biological_process	0.030221	1	1	100	2	14863	ENSGALG00000032366
GO:0050790	regulation of catalytic activity	biological_process	0.030249	1	17	100	1294	14863	ENSGALG00000004237,ENSGALG00000003634,ENSGALG00000001157,ENSGALG00000010031,ENSGALG00000001419,ENSGALG00000008740,ENSGALG00000042321,ENSGALG00000017064,ENSGALG00000001600,ENSGALG00000034610,ENSGALG00000010885,ENSGALG00000002246,ENSGALG00000029145,ENSGALG00000031009,ENSGALG00000006477,ENSGALG00000043535,ENSGALG00000011573
GO:0004842	ubiquitin-protein ligase activity	molecular_function	0.030339	1	5	100	183	14863	ENSGALG00000012289,ENSGALG00000010411,ENSGALG00000021213,ENSGALG00000002229,ENSGALG00000037492
GO:0060179	male mating behavior	biological_process	0.030385	1	1	100	3	14863	ENSGALG00000003634
GO:0044390	small protein conjugating enzyme binding	molecular_function	0.030637	1	2	100	28	14863	ENSGALG00000012584,ENSGALG00000029145
GO:0008140	cAMP response element binding protein binding	molecular_function	0.030656	1	1	100	4	14863	ENSGALG00000009287
GO:0019438	aromatic compound biosynthetic process	biological_process	0.03075	1	25	100	2375	14863	ENSGALG00000049138,ENSGALG00000013660,ENSGALG00000009287,ENSGALG00000043535,ENSGALG00000006477,ENSGALG00000035768,ENSGALG00000036017,ENSGALG00000043033,ENSGALG00000009977,ENSGALG00000007307,ENSGALG00000005409,ENSGALG00000016766,ENSGALG00000015033,ENSGALG00000002229,ENSGALG00000007101,ENSGALG00000015451,ENSGALG00000005243,ENSGALG00000036932,ENSGALG00000040607,ENSGALG00000003634,ENSGALG00000001600,…
GO:0033079	immature T cell proliferation	biological_process	0.030814	1	1	100	8	14863	ENSGALG00000043535
GO:0004013	adenosylhomocysteinase activity	molecular_function	0.030944	1	1	100	3	14863	ENSGALG00000032868
GO:0016802	trialkylsulfonium hydrolase activity	molecular_function	0.030944	1	1	100	3	14863	ENSGALG00000032868
GO:0010997	anaphase-promoting complex binding	molecular_function	0.030945	1	1	100	8	14863	ENSGALG00000003634
GO:0045023	G0 to G1 transition	biological_process	0.030949	1	1	100	4	14863	ENSGALG00000001419
GO:0030346	protein phosphatase 2B binding	molecular_function	0.030986	1	1	100	4	14863	ENSGALG00000005243
GO:0034655	nucleobase-containing compound catabolic process	biological_process	0.030995	1	9	100	480	14863	ENSGALG00000010031,ENSGALG00000001157,ENSGALG00000006477,ENSGALG00000016930,ENSGALG00000002246,ENSGALG00000031009,ENSGALG00000034610,ENSGALG00000013095,ENSGALG00000001419
GO:0001657	ureteric bud development	biological_process	0.031102	1	3	100	72	14863	ENSGALG00000005409,ENSGALG00000009977,ENSGALG00000043033
GO:0043204	perikaryon	cellular_component	0.031118	1	2	100	36	14863	ENSGALG00000005243,ENSGALG00000007101
GO:0050700	CARD domain binding	molecular_function	0.031139	1	1	100	5	14863	ENSGALG00000043535
GO:0031103	axon regeneration	biological_process	0.031277	1	2	100	23	14863	ENSGALG00000003634,ENSGALG00000005808
GO:0003980	UDP-glucose:glycoprotein glucosyltransferase activity	molecular_function	0.031419	1	1	100	2	14863	ENSGALG00000002141
GO:0097359	UDP-glucosylation	biological_process	0.031419	1	1	100	2	14863	ENSGALG00000002141
GO:0030880	RNA polymerase complex	cellular_component	0.031808	1	3	100	104	14863	ENSGALG00000006157,ENSGALG00000037955,ENSGALG00000049138
GO:0001964	startle response	biological_process	0.031929	1	2	100	19	14863	ENSGALG00000003634,ENSGALG00000001600
GO:0071636	positive regulation of transforming growth factor beta production	biological_process	0.032068	1	1	100	6	14863	ENSGALG00000009287
GO:0042130	negative regulation of T cell proliferation	biological_process	0.032103	1	2	100	35	14863	ENSGALG00000004237,ENSGALG00000012584
GO:0050663	cytokine secretion	biological_process	0.032132	1	3	100	94	14863	ENSGALG00000042321,ENSGALG00000043535,ENSGALG00000021611
GO:0019884	antigen processing and presentation of exogenous antigen	biological_process	0.032283	1	1	100	7	14863	ENSGALG00000004390
GO:0034135	regulation of toll-like receptor 2 signaling pathway	biological_process	0.032305	1	1	100	5	14863	ENSGALG00000042321
GO:0036042	long-chain fatty acyl-CoA binding	molecular_function	0.032337	1	1	100	6	14863	ENSGALG00000029308
GO:0046635	positive regulation of alpha-beta T cell activation	biological_process	0.032425	1	2	100	34	14863	ENSGALG00000043535,ENSGALG00000004390
GO:0008281	sulfonylurea receptor activity	molecular_function	0.032452	1	1	100	2	14863	ENSGALG00000006172
GO:0047389	glycerophosphocholine phosphodiesterase activity	molecular_function	0.032491	1	1	100	2	14863	ENSGALG00000034967
GO:0010521	telomerase inhibitor activity	molecular_function	0.032627	1	1	100	3	14863	ENSGALG00000008740
GO:0010976	positive regulation of neuron projection development	biological_process	0.032682	1	3	100	57	14863	ENSGALG00000001600,ENSGALG00000042321,ENSGALG00000001419
GO:0006991	response to sterol depletion	biological_process	0.032734	1	1	100	7	14863	ENSGALG00000035768
GO:0032933	SREBP signaling pathway	biological_process	0.032734	1	1	100	7	14863	ENSGALG00000035768
GO:0071501	cellular response to sterol depletion	biological_process	0.032734	1	1	100	7	14863	ENSGALG00000035768
GO:0021940	positive regulation of cerebellar granule cell precursor proliferation	biological_process	0.032777	1	1	100	8	14863	ENSGALG00000005409
GO:0043085	positive regulation of catalytic activity	biological_process	0.032892	1	12	100	773	14863	ENSGALG00000010031,ENSGALG00000001157,ENSGALG00000006477,ENSGALG00000043535,ENSGALG00000011573,ENSGALG00000001419,ENSGALG00000017064,ENSGALG00000042321,ENSGALG00000008740,ENSGALG00000002246,ENSGALG00000031009,ENSGALG00000029145
GO:2000106	regulation of leukocyte apoptotic process	biological_process	0.032959	1	2	100	38	14863	ENSGALG00000003634,ENSGALG00000042321
GO:0090084	negative regulation of inclusion body assembly	biological_process	0.033054	1	1	100	5	14863	ENSGALG00000006477
GO:0016311	dephosphorylation	biological_process	0.033185	1	7	100	332	14863	ENSGALG00000010026,ENSGALG00000005243,ENSGALG00000003634,ENSGALG00000043033,ENSGALG00000007590,ENSGALG00000009784,ENSGALG00000002229
GO:0001839	neural plate morphogenesis	biological_process	0.033307	1	1	100	5	14863	ENSGALG00000001600
GO:0008275	gamma-tubulin small complex	cellular_component	0.033379	1	1	100	3	14863	ENSGALG00000003526
GO:0002698	negative regulation of immune effector process	biological_process	0.033395	1	2	100	40	14863	ENSGALG00000021611,ENSGALG00000005243
GO:1901535	regulation of DNA demethylation	biological_process	0.033642	1	1	100	4	14863	ENSGALG00000007307
GO:0023051	regulation of signaling	biological_process	0.033684	1	25	100	2020	14863	ENSGALG00000000220,ENSGALG00000012584,ENSGALG00000043535,ENSGALG00000043033,ENSGALG00000034967,ENSGALG00000016720,ENSGALG00000016391,ENSGALG00000026971,ENSGALG00000025950,ENSGALG00000005808,ENSGALG00000021611,ENSGALG00000016886,ENSGALG00000002229,ENSGALG00000007101,ENSGALG00000037492,ENSGALG00000005243,ENSGALG00000001157,ENSGALG00000016504,ENSGALG00000003634,ENSGALG00000001600,ENSGALG00000042321,…
GO:0042711	maternal behavior	biological_process	0.033742	1	1	100	4	14863	ENSGALG00000003634
GO:0001911	negative regulation of leukocyte mediated cytotoxicity	biological_process	0.033756	1	1	100	3	14863	ENSGALG00000005243
GO:0001915	negative regulation of T cell mediated cytotoxicity	biological_process	0.033756	1	1	100	3	14863	ENSGALG00000005243
GO:0031342	negative regulation of cell killing	biological_process	0.033756	1	1	100	3	14863	ENSGALG00000005243
GO:0009264	deoxyribonucleotide catabolic process	biological_process	0.033955	1	1	100	8	14863	ENSGALG00000013095
GO:0003677	DNA binding	molecular_function	0.034445	1	16	100	1390	14863	ENSGALG00000013660,ENSGALG00000009287,ENSGALG00000049138,ENSGALG00000036017,ENSGALG00000009977,ENSGALG00000016704,ENSGALG00000006477,ENSGALG00000005409,ENSGALG00000021611,ENSGALG00000015033,ENSGALG00000016766,ENSGALG00000015451,ENSGALG00000032366,ENSGALG00000017064,ENSGALG00000008740,ENSGALG00000012289
GO:0035727	lysophosphatidic acid binding	molecular_function	0.03448	1	1	100	4	14863	ENSGALG00000029308
GO:0044464	cell part	cellular_component	0.034695	1	84	100	10657	14863	ENSGALG00000005808,ENSGALG00000025950,ENSGALG00000026971,ENSGALG00000021213,ENSGALG00000017132,ENSGALG00000000220,ENSGALG00000016930,ENSGALG00000009287,ENSGALG00000007331,ENSGALG00000049138,ENSGALG00000016720,ENSGALG00000034967,ENSGALG00000029308,ENSGALG00000031105,ENSGALG00000011573,ENSGALG00000032868,ENSGALG00000017064,ENSGALG00000001600,ENSGALG00000012289,ENSGALG00000010885,ENSGALG00000002229,…
GO:0045861	negative regulation of proteolysis	biological_process	0.034708	1	2	100	39	14863	ENSGALG00000012584,ENSGALG00000007307
GO:0044271	cellular nitrogen compound biosynthetic process	biological_process	0.034788	1	25	100	2406	14863	ENSGALG00000009728,ENSGALG00000003862,ENSGALG00000001419,ENSGALG00000032366,ENSGALG00000001600,ENSGALG00000036932,ENSGALG00000040607,ENSGALG00000003634,ENSGALG00000005243,ENSGALG00000015451,ENSGALG00000002229,ENSGALG00000007101,ENSGALG00000015033,ENSGALG00000016766,ENSGALG00000005409,ENSGALG00000007307,ENSGALG00000009977,ENSGALG00000043033,ENSGALG00000036017,ENSGALG00000043535,ENSGALG00000006477,…
GO:2000543	positive regulation of gastrulation	biological_process	0.034922	1	1	100	5	14863	ENSGALG00000005409
GO:0043184	vascular endothelial growth factor receptor 2 binding	molecular_function	0.035122	1	1	100	4	14863	ENSGALG00000001419
GO:0042127	regulation of cell proliferation	biological_process	0.035136	1	12	100	850	14863	ENSGALG00000009977,ENSGALG00000043033,ENSGALG00000003634,ENSGALG00000043535,ENSGALG00000012584,ENSGALG00000009784,ENSGALG00000000220,ENSGALG00000004237,ENSGALG00000001419,ENSGALG00000005409,ENSGALG00000025950,ENSGALG00000042321
GO:0017182	peptidyl-diphthamide metabolic process	biological_process	0.035136	1	1	100	6	14863	ENSGALG00000020438
GO:0017183	peptidyl-diphthamide biosynthetic process from peptidyl-histidine	biological_process	0.035136	1	1	100	6	14863	ENSGALG00000020438
GO:0007596	blood coagulation	biological_process	0.035146	1	3	100	103	14863	ENSGALG00000025950,ENSGALG00000042321,ENSGALG00000004390
GO:0018103	protein C-linked glycosylation	biological_process	0.035181	1	1	100	3	14863	ENSGALG00000038978
GO:0018211	peptidyl-tryptophan modification	biological_process	0.035181	1	1	100	3	14863	ENSGALG00000038978
GO:0018317	protein C-linked glycosylation via tryptophan	biological_process	0.035181	1	1	100	3	14863	ENSGALG00000038978
GO:0018406	protein C-linked glycosylation via 2'-alpha-mannosyl-L-tryptophan	biological_process	0.035181	1	1	100	3	14863	ENSGALG00000038978
GO:0033002	muscle cell proliferation	biological_process	0.035187	1	3	100	77	14863	ENSGALG00000004237,ENSGALG00000003634,ENSGALG00000009977
GO:0032266	phosphatidylinositol-3-phosphate binding	molecular_function	0.035202	1	2	100	30	14863	ENSGALG00000001419,ENSGALG00000001157
GO:0043409	negative regulation of MAPK cascade	biological_process	0.03533	1	3	100	98	14863	ENSGALG00000042321,ENSGALG00000001419,ENSGALG00000003634
GO:0019219	regulation of nucleobase-containing compound metabolic process	biological_process	0.035391	1	28	100	2572	14863	ENSGALG00000002229,ENSGALG00000007101,ENSGALG00000040607,ENSGALG00000003634,ENSGALG00000036932,ENSGALG00000010031,ENSGALG00000001157,ENSGALG00000005243,ENSGALG00000015451,ENSGALG00000001419,ENSGALG00000032366,ENSGALG00000001600,ENSGALG00000008740,ENSGALG00000034610,ENSGALG00000031009,ENSGALG00000002246,ENSGALG00000003862,ENSGALG00000009287,ENSGALG00000013660,ENSGALG00000049138,ENSGALG00000036017,…
GO:0033353	S-adenosylmethionine cycle	biological_process	0.035448	1	1	100	6	14863	ENSGALG00000032868
GO:0090190	positive regulation of branching involved in ureteric bud morphogenesis	biological_process	0.03547	1	1	100	13	14863	ENSGALG00000005409
GO:0060024	rhythmic synaptic transmission	biological_process	0.035573	1	1	100	3	14863	ENSGALG00000003634
GO:0071225	cellular response to muramyl dipeptide	biological_process	0.035631	1	1	100	5	14863	ENSGALG00000043535
GO:0007599	hemostasis	biological_process	0.035701	1	3	100	105	14863	ENSGALG00000025950,ENSGALG00000042321,ENSGALG00000004390
GO:0035403	histone kinase activity (H3-T6 specific)	molecular_function	0.035765	1	1	100	2	14863	ENSGALG00000025950
GO:0035408	histone H3-T6 phosphorylation	biological_process	0.035765	1	1	100	2	14863	ENSGALG00000025950
GO:0010896	regulation of triglyceride catabolic process	biological_process	0.036021	1	1	100	5	14863	ENSGALG00000029308
GO:0010898	positive regulation of triglyceride catabolic process	biological_process	0.036021	1	1	100	5	14863	ENSGALG00000029308
GO:0034121	regulation of toll-like receptor signaling pathway	biological_process	0.036022	1	2	100	39	14863	ENSGALG00000042321,ENSGALG00000001419
GO:1902166	negative regulation of intrinsic apoptotic signaling pathway in response to DNA damage by p53 class mediator	biological_process	0.036076	1	1	100	8	14863	ENSGALG00000012584
GO:0010646	regulation of cell communication	biological_process	0.036138	1	25	100	2029	14863	ENSGALG00000016391,ENSGALG00000026971,ENSGALG00000025950,ENSGALG00000005808,ENSGALG00000021611,ENSGALG00000000220,ENSGALG00000043535,ENSGALG00000012584,ENSGALG00000043033,ENSGALG00000034967,ENSGALG00000016720,ENSGALG00000042321,ENSGALG00000001600,ENSGALG00000001419,ENSGALG00000031009,ENSGALG00000008113,ENSGALG00000034610,ENSGALG00000007101,ENSGALG00000016886,ENSGALG00000002229,ENSGALG00000037492,…
GO:0060537	muscle tissue development	biological_process	0.036179	1	7	100	337	14863	ENSGALG00000003634,ENSGALG00000043033,ENSGALG00000009977,ENSGALG00000007331,ENSGALG00000001600,ENSGALG00000004237,ENSGALG00000032366
GO:0060255	regulation of macromolecule metabolic process	biological_process	0.036238	1	34	100	3433	14863	ENSGALG00000043033,ENSGALG00000009977,ENSGALG00000036017,ENSGALG00000043535,ENSGALG00000006477,ENSGALG00000035768,ENSGALG00000013660,ENSGALG00000007307,ENSGALG00000036932,ENSGALG00000005243,ENSGALG00000008113,ENSGALG00000034610,ENSGALG00000029145,ENSGALG00000003862,ENSGALG00000032366,ENSGALG00000001419,ENSGALG00000008740,ENSGALG00000012584,ENSGALG00000011573,ENSGALG00000009287,ENSGALG00000000220,…
GO:0097153	cysteine-type endopeptidase activity involved in apoptotic process	molecular_function	0.03625	1	1	100	12	14863	ENSGALG00000012186
GO:0060124	positive regulation of growth hormone secretion	biological_process	0.036289	1	1	100	7	14863	ENSGALG00000031009
GO:0072513	positive regulation of secondary heart field cardioblast proliferation	biological_process	0.036294	1	1	100	3	14863	ENSGALG00000043033
GO:0045765	regulation of angiogenesis	biological_process	0.036306	1	4	100	144	14863	ENSGALG00000025950,ENSGALG00000001419,ENSGALG00000009287,ENSGALG00000041255
GO:0046637	regulation of alpha-beta T cell differentiation	biological_process	0.036317	1	2	100	35	14863	ENSGALG00000043535,ENSGALG00000004390
GO:0032797	SMN complex	cellular_component	0.036544	1	1	100	9	14863	ENSGALG00000007101
GO:0007264	small GTPase mediated signal transduction	biological_process	0.036698	1	8	100	388	14863	ENSGALG00000016504,ENSGALG00000016720,ENSGALG00000001157,ENSGALG00000016886,ENSGALG00000005998,ENSGALG00000034610,ENSGALG00000021611,ENSGALG00000031009
GO:0014067	negative regulation of phosphatidylinositol 3-kinase cascade	biological_process	0.036759	1	1	100	7	14863	ENSGALG00000001419
GO:0002710	negative regulation of T cell mediated immunity	biological_process	0.036761	1	1	100	5	14863	ENSGALG00000005243
GO:0060746	parental behavior	biological_process	0.036804	1	1	100	5	14863	ENSGALG00000003634
GO:0070423	nucleotide-binding oligomerization domain containing signaling pathway	biological_process	0.036958	1	1	100	8	14863	ENSGALG00000043535
GO:0070431	nucleotide-binding oligomerization domain containing 2 signaling pathway	biological_process	0.036958	1	1	100	8	14863	ENSGALG00000043535
GO:0032268	regulation of cellular protein metabolic process	biological_process	0.037022	1	15	100	1172	14863	ENSGALG00000002229,ENSGALG00000004237,ENSGALG00000003634,ENSGALG00000011573,ENSGALG00000043535,ENSGALG00000012584,ENSGALG00000001419,ENSGALG00000007307,ENSGALG00000042321,ENSGALG00000001600,ENSGALG00000008113,ENSGALG00000034610,ENSGALG00000021611,ENSGALG00000021213,ENSGALG00000029145
GO:1902165	regulation of intrinsic apoptotic signaling pathway in response to DNA damage by p53 class mediator	biological_process	0.037135	1	1	100	9	14863	ENSGALG00000012584
GO:0002159	desmosome assembly	biological_process	0.037156	1	1	100	3	14863	ENSGALG00000025950
GO:0002218	activation of innate immune response	biological_process	0.037163	1	3	100	107	14863	ENSGALG00000001419,ENSGALG00000042321,ENSGALG00000043535
GO:2000670	positive regulation of dendritic cell apoptotic process	biological_process	0.037259	1	1	100	2	14863	ENSGALG00000042321
GO:0019787	small conjugating protein ligase activity	molecular_function	0.037319	1	5	100	194	14863	ENSGALG00000002229,ENSGALG00000037492,ENSGALG00000012289,ENSGALG00000021213,ENSGALG00000010411
GO:0032911	negative regulation of transforming growth factor beta1 production	biological_process	0.037491	1	1	100	4	14863	ENSGALG00000016720
GO:0071635	negative regulation of transforming growth factor beta production	biological_process	0.037491	1	1	100	4	14863	ENSGALG00000016720
GO:0010861	thyroid hormone receptor activator activity	molecular_function	0.037507	1	1	100	4	14863	ENSGALG00000036017
GO:0030375	thyroid hormone receptor coactivator activity	molecular_function	0.037507	1	1	100	4	14863	ENSGALG00000036017
GO:0009164	nucleoside catabolic process	biological_process	0.037519	1	7	100	293	14863	ENSGALG00000034610,ENSGALG00000031009,ENSGALG00000010031,ENSGALG00000001157,ENSGALG00000002246,ENSGALG00000001419,ENSGALG00000013095
GO:0034097	response to cytokine stimulus	biological_process	0.037633	1	6	100	391	14863	ENSGALG00000001419,ENSGALG00000025950,ENSGALG00000021611,ENSGALG00000043044,ENSGALG00000043535,ENSGALG00000005243
GO:0097065	anterior head development	biological_process	0.037647	1	1	100	5	14863	ENSGALG00000005409
GO:0043301	negative regulation of leukocyte degranulation	biological_process	0.037675	1	1	100	5	14863	ENSGALG00000021611
GO:0035265	organ growth	biological_process	0.03788	1	3	100	76	14863	ENSGALG00000003634,ENSGALG00000009977,ENSGALG00000004237
GO:0002253	activation of immune response	biological_process	0.038092	1	5	100	241	14863	ENSGALG00000042321,ENSGALG00000001419,ENSGALG00000002246,ENSGALG00000043535,ENSGALG00000021611
GO:1901658	glycosyl compound catabolic process	biological_process	0.038097	1	7	100	300	14863	ENSGALG00000034610,ENSGALG00000002246,ENSGALG00000031009,ENSGALG00000010031,ENSGALG00000001157,ENSGALG00000013095,ENSGALG00000001419
GO:0035176	social behavior	biological_process	0.038164	1	2	100	28	14863	ENSGALG00000003634,ENSGALG00000001600
GO:0051703	intraspecies interaction between organisms	biological_process	0.038164	1	2	100	28	14863	ENSGALG00000001600,ENSGALG00000003634
GO:0033578	protein glycosylation in Golgi	biological_process	0.03818	1	1	100	4	14863	ENSGALG00000034610
GO:0090179	planar cell polarity pathway involved in neural tube closure	biological_process	0.03819	1	1	100	9	14863	ENSGALG00000001600
GO:0035872	nucleotide-binding domain, leucine rich repeat containing receptor signaling pathway	biological_process	0.038207	1	1	100	9	14863	ENSGALG00000043535
GO:0031102	neuron projection regeneration	biological_process	0.038255	1	2	100	28	14863	ENSGALG00000003634,ENSGALG00000005808
GO:0002576	platelet degranulation	biological_process	0.03867	1	1	100	5	14863	ENSGALG00000042321
GO:0021936	regulation of cerebellar granule cell precursor proliferation	biological_process	0.038707	1	1	100	9	14863	ENSGALG00000005409
GO:0070673	response to interleukin-18	biological_process	0.038753	1	1	100	7	14863	ENSGALG00000043535
GO:0051254	positive regulation of RNA metabolic process	biological_process	0.038844	1	14	100	1062	14863	ENSGALG00000001419,ENSGALG00000032366,ENSGALG00000005409,ENSGALG00000001600,ENSGALG00000043033,ENSGALG00000009977,ENSGALG00000036017,ENSGALG00000005243,ENSGALG00000015451,ENSGALG00000035768,ENSGALG00000013660,ENSGALG00000009287,ENSGALG00000007101,ENSGALG00000002229
GO:0008134	transcription factor binding	molecular_function	0.038937	1	7	100	394	14863	ENSGALG00000007307,ENSGALG00000013660,ENSGALG00000032366,ENSGALG00000009287,ENSGALG00000049138,ENSGALG00000036932,ENSGALG00000036017
GO:0071600	otic vesicle morphogenesis	biological_process	0.038951	1	1	100	4	14863	ENSGALG00000043033
GO:0000083	regulation of transcription involved in G1/S phase of mitotic cell cycle	biological_process	0.03908	1	1	100	9	14863	ENSGALG00000007101
GO:0044270	cellular nitrogen compound catabolic process	biological_process	0.039124	1	9	100	506	14863	ENSGALG00000016930,ENSGALG00000010031,ENSGALG00000001157,ENSGALG00000006477,ENSGALG00000013095,ENSGALG00000001419,ENSGALG00000034610,ENSGALG00000031009,ENSGALG00000002246
GO:0042110	T cell activation	biological_process	0.039152	1	5	100	258	14863	ENSGALG00000043535,ENSGALG00000004390,ENSGALG00000012584,ENSGALG00000005243,ENSGALG00000004237
GO:0050817	coagulation	biological_process	0.03922	1	3	100	105	14863	ENSGALG00000004390,ENSGALG00000042321,ENSGALG00000025950
GO:0097107	postsynaptic density assembly	biological_process	0.039223	1	1	100	2	14863	ENSGALG00000003634
GO:0046700	heterocycle catabolic process	biological_process	0.03924	1	9	100	511	14863	ENSGALG00000031009,ENSGALG00000002246,ENSGALG00000034610,ENSGALG00000001419,ENSGALG00000013095,ENSGALG00000006477,ENSGALG00000001157,ENSGALG00000010031,ENSGALG00000016930
GO:0007165	signal transduction	biological_process	0.039473	1	37	100	3529	14863	ENSGALG00000025950,ENSGALG00000016391,ENSGALG00000026971,ENSGALG00000005808,ENSGALG00000014071,ENSGALG00000021611,ENSGALG00000000220,ENSGALG00000012584,ENSGALG00000011573,ENSGALG00000016720,ENSGALG00000034967,ENSGALG00000042321,ENSGALG00000001600,ENSGALG00000035879,ENSGALG00000004237,ENSGALG00000016886,ENSGALG00000002229,ENSGALG00000001157,ENSGALG00000010031,ENSGALG00000016504,ENSGALG00000003634,…
GO:0042098	T cell proliferation	biological_process	0.039575	1	3	100	100	14863	ENSGALG00000043535,ENSGALG00000012584,ENSGALG00000004237
GO:0030193	regulation of blood coagulation	biological_process	0.039598	1	2	100	44	14863	ENSGALG00000042321,ENSGALG00000025950
GO:1900046	regulation of hemostasis	biological_process	0.039598	1	2	100	44	14863	ENSGALG00000025950,ENSGALG00000042321
GO:0048522	positive regulation of cellular process	biological_process	0.039599	1	33	100	3108	14863	ENSGALG00000005409,ENSGALG00000025950,ENSGALG00000026971,ENSGALG00000021213,ENSGALG00000009287,ENSGALG00000000220,ENSGALG00000016720,ENSGALG00000034967,ENSGALG00000029308,ENSGALG00000012584,ENSGALG00000042321,ENSGALG00000001600,ENSGALG00000004390,ENSGALG00000002229,ENSGALG00000007101,ENSGALG00000003634,ENSGALG00000015451,ENSGALG00000007307,ENSGALG00000013660,ENSGALG00000009977,ENSGALG00000036017,…
GO:0051171	regulation of nitrogen compound metabolic process	biological_process	0.03965	1	28	100	2605	14863	ENSGALG00000005243,ENSGALG00000015451,ENSGALG00000001157,ENSGALG00000010031,ENSGALG00000036932,ENSGALG00000040607,ENSGALG00000003634,ENSGALG00000002229,ENSGALG00000007101,ENSGALG00000003862,ENSGALG00000031009,ENSGALG00000002246,ENSGALG00000034610,ENSGALG00000008740,ENSGALG00000001600,ENSGALG00000001419,ENSGALG00000032366,ENSGALG00000043535,ENSGALG00000006477,ENSGALG00000035768,ENSGALG00000043033,…
GO:0000177	cytoplasmic exosome (RNase complex)	cellular_component	0.039663	1	1	100	8	14863	ENSGALG00000016930
GO:0015697	quaternary ammonium group transport	biological_process	0.039674	1	1	100	8	14863	ENSGALG00000015055
GO:0045055	regulated secretory pathway	biological_process	0.039799	1	2	100	41	14863	ENSGALG00000021611,ENSGALG00000042321
GO:0000209	protein polyubiquitination	biological_process	0.039959	1	4	100	127	14863	ENSGALG00000037492,ENSGALG00000002229,ENSGALG00000021213,ENSGALG00000012289
GO:0045321	leukocyte activation	biological_process	0.040033	1	7	100	435	14863	ENSGALG00000021611,ENSGALG00000005243,ENSGALG00000043535,ENSGALG00000012584,ENSGALG00000004390,ENSGALG00000004237,ENSGALG00000042321
GO:0032386	regulation of intracellular transport	biological_process	0.040064	1	5	100	235	14863	ENSGALG00000021611,ENSGALG00000042321,ENSGALG00000017132,ENSGALG00000007101,ENSGALG00000009784
GO:0032844	regulation of homeostatic process	biological_process	0.040259	1	6	100	279	14863	ENSGALG00000014071,ENSGALG00000005243,ENSGALG00000003634,ENSGALG00000042321,ENSGALG00000008740,ENSGALG00000007101
GO:0042473	outer ear morphogenesis	biological_process	0.040266	1	1	100	4	14863	ENSGALG00000043033
GO:0019439	aromatic compound catabolic process	biological_process	0.040311	1	9	100	514	14863	ENSGALG00000016930,ENSGALG00000006477,ENSGALG00000010031,ENSGALG00000001157,ENSGALG00000001419,ENSGALG00000013095,ENSGALG00000034610,ENSGALG00000031009,ENSGALG00000002246
GO:1901342	regulation of vasculature development	biological_process	0.040313	1	4	100	154	14863	ENSGALG00000025950,ENSGALG00000001419,ENSGALG00000009287,ENSGALG00000041255
GO:0032102	negative regulation of response to external stimulus	biological_process	0.04042	1	4	100	148	14863	ENSGALG00000005808,ENSGALG00000001600,ENSGALG00000021611,ENSGALG00000003634
GO:0005667	transcription factor complex	cellular_component	0.040538	1	5	100	229	14863	ENSGALG00000009977,ENSGALG00000040607,ENSGALG00000049138,ENSGALG00000032366,ENSGALG00000005409
GO:0001658	branching involved in ureteric bud morphogenesis	biological_process	0.040599	1	2	100	42	14863	ENSGALG00000005409,ENSGALG00000043033
GO:0042023	DNA endoreduplication	biological_process	0.040647	1	1	100	7	14863	ENSGALG00000007101
GO:0097049	motor neuron apoptotic process	biological_process	0.040748	1	1	100	5	14863	ENSGALG00000007101
GO:2000112	regulation of cellular macromolecule biosynthetic process	biological_process	0.040773	1	24	100	2263	14863	ENSGALG00000005409,ENSGALG00000007307,ENSGALG00000013660,ENSGALG00000009287,ENSGALG00000049138,ENSGALG00000036017,ENSGALG00000043033,ENSGALG00000009977,ENSGALG00000035768,ENSGALG00000006477,ENSGALG00000043535,ENSGALG00000001419,ENSGALG00000032366,ENSGALG00000001600,ENSGALG00000008740,ENSGALG00000034610,ENSGALG00000003862,ENSGALG00000007101,ENSGALG00000002229,ENSGALG00000003634,ENSGALG00000040607,…
GO:0030151	molybdenum ion binding	molecular_function	0.04093	1	1	100	4	14863	ENSGALG00000013149
GO:0048489	synaptic vesicle transport	biological_process	0.041034	1	4	100	121	14863	ENSGALG00000001600,ENSGALG00000001157,ENSGALG00000005243,ENSGALG00000004390
GO:0097480	establishment of synaptic vesicle localization	biological_process	0.041034	1	4	100	121	14863	ENSGALG00000001600,ENSGALG00000004390,ENSGALG00000005243,ENSGALG00000001157
GO:0032908	regulation of transforming growth factor beta1 production	biological_process	0.041092	1	1	100	6	14863	ENSGALG00000016720
GO:0065007	biological regulation	biological_process	0.041114	1	67	100	7594	14863	ENSGALG00000036017,ENSGALG00000043033,ENSGALG00000030065,ENSGALG00000043535,ENSGALG00000011560,ENSGALG00000034610,ENSGALG00000031009,ENSGALG00000029145,ENSGALG00000032366,ENSGALG00000008740,ENSGALG00000036932,ENSGALG00000037492,ENSGALG00000014071,ENSGALG00000005409,ENSGALG00000007590,ENSGALG00000016391,ENSGALG00000012584,ENSGALG00000009784,ENSGALG00000010026,ENSGALG00000052061,ENSGALG00000004390,…
GO:0048678	response to axon injury	biological_process	0.041313	1	2	100	32	14863	ENSGALG00000005808,ENSGALG00000003634
GO:0006011	UDP-glucose metabolic process	biological_process	0.041469	1	1	100	4	14863	ENSGALG00000002141
GO:1900747	negative regulation of vascular endothelial growth factor signaling pathway	biological_process	0.04152	1	1	100	4	14863	ENSGALG00000001419
GO:0030811	regulation of nucleotide catabolic process	biological_process	0.041655	1	7	100	304	14863	ENSGALG00000001419,ENSGALG00000006477,ENSGALG00000031009,ENSGALG00000010031,ENSGALG00000002246,ENSGALG00000001157,ENSGALG00000034610
GO:0033121	regulation of purine nucleotide catabolic process	biological_process	0.041655	1	7	100	304	14863	ENSGALG00000001419,ENSGALG00000006477,ENSGALG00000001157,ENSGALG00000031009,ENSGALG00000010031,ENSGALG00000002246,ENSGALG00000034610
GO:0035749	myelin sheath adaxonal region	cellular_component	0.041693	1	1	100	3	14863	ENSGALG00000003634
GO:0043551	regulation of phosphatidylinositol 3-kinase activity	biological_process	0.041786	1	2	100	35	14863	ENSGALG00000042321,ENSGALG00000001419
GO:0090189	regulation of branching involved in ureteric bud morphogenesis	biological_process	0.04187	1	1	100	16	14863	ENSGALG00000005409
GO:0032934	sterol binding	molecular_function	0.041899	1	2	100	41	14863	ENSGALG00000035768,ENSGALG00000050427
GO:0070200	establishment of protein localization to telomere	biological_process	0.04193	1	1	100	4	14863	ENSGALG00000008740
GO:0006355	regulation of transcription, DNA-dependent	biological_process	0.042029	1	22	100	2019	14863	ENSGALG00000001600,ENSGALG00000001419,ENSGALG00000032366,ENSGALG00000003862,ENSGALG00000002229,ENSGALG00000007101,ENSGALG00000005243,ENSGALG00000015451,ENSGALG00000036932,ENSGALG00000040607,ENSGALG00000003634,ENSGALG00000005409,ENSGALG00000007307,ENSGALG00000049138,ENSGALG00000009287,ENSGALG00000013660,ENSGALG00000006477,ENSGALG00000043535,ENSGALG00000035768,ENSGALG00000036017,ENSGALG00000043033,…
GO:0031400	negative regulation of protein modification process	biological_process	0.04209	1	6	100	299	14863	ENSGALG00000042321,ENSGALG00000001600,ENSGALG00000004237,ENSGALG00000001419,ENSGALG00000003634,ENSGALG00000021611
GO:0001944	vasculature development	biological_process	0.042104	1	8	100	412	14863	ENSGALG00000005243,ENSGALG00000043033,ENSGALG00000003634,ENSGALG00000041255,ENSGALG00000009784,ENSGALG00000009287,ENSGALG00000025950,ENSGALG00000001419
GO:0043553	negative regulation of phosphatidylinositol 3-kinase activity	biological_process	0.042124	1	1	100	4	14863	ENSGALG00000001419
GO:0051648	vesicle localization	biological_process	0.042124	1	5	100	181	14863	ENSGALG00000001157,ENSGALG00000005243,ENSGALG00000004390,ENSGALG00000003634,ENSGALG00000001600
GO:0010628	positive regulation of gene expression	biological_process	0.042152	1	15	100	1164	14863	ENSGALG00000001600,ENSGALG00000005409,ENSGALG00000032366,ENSGALG00000001419,ENSGALG00000007101,ENSGALG00000013660,ENSGALG00000009287,ENSGALG00000002229,ENSGALG00000035768,ENSGALG00000005243,ENSGALG00000015451,ENSGALG00000040607,ENSGALG00000036017,ENSGALG00000043033,ENSGALG00000009977
GO:0032905	transforming growth factor beta1 production	biological_process	0.042154	1	1	100	7	14863	ENSGALG00000016720
GO:2001141	regulation of RNA biosynthetic process	biological_process	0.042208	1	22	100	2023	14863	ENSGALG00000003862,ENSGALG00000001600,ENSGALG00000032366,ENSGALG00000001419,ENSGALG00000015451,ENSGALG00000005243,ENSGALG00000036932,ENSGALG00000040607,ENSGALG00000003634,ENSGALG00000007101,ENSGALG00000002229,ENSGALG00000007307,ENSGALG00000005409,ENSGALG00000043535,ENSGALG00000006477,ENSGALG00000035768,ENSGALG00000009977,ENSGALG00000043033,ENSGALG00000036017,ENSGALG00000049138,ENSGALG00000013660,…
GO:0070662	mast cell proliferation	biological_process	0.042379	1	1	100	3	14863	ENSGALG00000042321
GO:0070666	regulation of mast cell proliferation	biological_process	0.042379	1	1	100	3	14863	ENSGALG00000042321
GO:0071257	cellular response to electrical stimulus	biological_process	0.04255	1	1	100	5	14863	ENSGALG00000003634
GO:0048382	mesendoderm development	biological_process	0.042559	1	1	100	8	14863	ENSGALG00000005409
GO:0005123	death receptor binding	molecular_function	0.042626	1	1	100	6	14863	ENSGALG00000001419
GO:0009306	protein secretion	biological_process	0.042693	1	4	100	174	14863	ENSGALG00000042321,ENSGALG00000043535,ENSGALG00000016720,ENSGALG00000021611
GO:0032483	regulation of Rab protein signal transduction	biological_process	0.042856	1	1	100	3	14863	ENSGALG00000001157
GO:0051960	regulation of nervous system development	biological_process	0.043006	1	10	100	537	14863	ENSGALG00000005409,ENSGALG00000001419,ENSGALG00000005808,ENSGALG00000001600,ENSGALG00000042321,ENSGALG00000003634,ENSGALG00000034967,ENSGALG00000043033,ENSGALG00000036932,ENSGALG00000007101
GO:0000923	equatorial microtubule organizing center	cellular_component	0.043071	1	1	100	5	14863	ENSGALG00000003526
GO:0072521	purine-containing compound metabolic process	biological_process	0.043527	1	9	100	510	14863	ENSGALG00000006477,ENSGALG00000001157,ENSGALG00000010031,ENSGALG00000001419,ENSGALG00000032868,ENSGALG00000034610,ENSGALG00000009728,ENSGALG00000031009,ENSGALG00000002246
GO:0044300	cerebellar mossy fiber	cellular_component	0.043557	1	1	100	2	14863	ENSGALG00000001419
GO:0090394	negative regulation of excitatory postsynaptic membrane potential	biological_process	0.043611	1	1	100	5	14863	ENSGALG00000003634
GO:0044700	single organism signaling	biological_process	0.04371	1	41	100	3964	14863	ENSGALG00000035768,ENSGALG00000043535,ENSGALG00000030065,ENSGALG00000043033,ENSGALG00000009977,ENSGALG00000017005,ENSGALG00000005243,ENSGALG00000037492,ENSGALG00000005998,ENSGALG00000002246,ENSGALG00000031009,ENSGALG00000034610,ENSGALG00000008113,ENSGALG00000032366,ENSGALG00000001419,ENSGALG00000011573,ENSGALG00000012584,ENSGALG00000016720,ENSGALG00000034967,ENSGALG00000000220,ENSGALG00000014071,…
GO:0072358	cardiovascular system development	biological_process	0.043766	1	11	100	653	14863	ENSGALG00000043033,ENSGALG00000009977,ENSGALG00000003634,ENSGALG00000041255,ENSGALG00000005243,ENSGALG00000009784,ENSGALG00000009287,ENSGALG00000004237,ENSGALG00000032366,ENSGALG00000001419,ENSGALG00000025950
GO:0072359	circulatory system development	biological_process	0.043766	1	11	100	653	14863	ENSGALG00000005243,ENSGALG00000043033,ENSGALG00000009977,ENSGALG00000003634,ENSGALG00000041255,ENSGALG00000009784,ENSGALG00000009287,ENSGALG00000004237,ENSGALG00000025950,ENSGALG00000001419,ENSGALG00000032366
GO:0016801	hydrolase activity, acting on ether bonds	molecular_function	0.043846	1	1	100	7	14863	ENSGALG00000032868
GO:0051046	regulation of secretion	biological_process	0.043878	1	7	100	387	14863	ENSGALG00000031009,ENSGALG00000005243,ENSGALG00000043535,ENSGALG00000016720,ENSGALG00000021611,ENSGALG00000001600,ENSGALG00000042321
GO:0051932	synaptic transmission, GABAergic	biological_process	0.043962	1	2	100	29	14863	ENSGALG00000008113,ENSGALG00000003634
GO:1900165	negative regulation of interleukin-6 secretion	biological_process	0.043967	1	1	100	5	14863	ENSGALG00000021611
GO:0002793	positive regulation of peptide secretion	biological_process	0.044037	1	2	100	44	14863	ENSGALG00000031009,ENSGALG00000005243
GO:0090277	positive regulation of peptide hormone secretion	biological_process	0.044037	1	2	100	44	14863	ENSGALG00000005243,ENSGALG00000031009
GO:0051415	interphase microtubule nucleation by interphase microtubule organizing center	biological_process	0.04417	1	1	100	6	14863	ENSGALG00000003526
GO:0051418	microtubule nucleation by microtubule organizing center	biological_process	0.04417	1	1	100	6	14863	ENSGALG00000003526
GO:0090208	positive regulation of triglyceride metabolic process	biological_process	0.044245	1	1	100	9	14863	ENSGALG00000029308
GO:0036215	response to stem cell factor stimulus	biological_process	0.044265	1	1	100	4	14863	ENSGALG00000021611
GO:0036216	cellular response to stem cell factor stimulus	biological_process	0.044265	1	1	100	4	14863	ENSGALG00000021611
GO:0038109	Kit signaling pathway	biological_process	0.044265	1	1	100	4	14863	ENSGALG00000021611
GO:0023052	signaling	biological_process	0.044313	1	41	100	3967	14863	ENSGALG00000004390,ENSGALG00000052061,ENSGALG00000001600,ENSGALG00000042321,ENSGALG00000035879,ENSGALG00000010031,ENSGALG00000001157,ENSGALG00000043044,ENSGALG00000003634,ENSGALG00000016504,ENSGALG00000016886,ENSGALG00000002229,ENSGALG00000007101,ENSGALG00000004237,ENSGALG00000014071,ENSGALG00000021611,ENSGALG00000026971,ENSGALG00000016391,ENSGALG00000025950,ENSGALG00000005808,ENSGALG00000005409,…
GO:0046822	regulation of nucleocytoplasmic transport	biological_process	0.0445	1	3	100	90	14863	ENSGALG00000009784,ENSGALG00000007101,ENSGALG00000017132
GO:0002704	negative regulation of leukocyte mediated immunity	biological_process	0.044507	1	1	100	7	14863	ENSGALG00000005243
GO:0002707	negative regulation of lymphocyte mediated immunity	biological_process	0.044507	1	1	100	7	14863	ENSGALG00000005243
GO:1901361	organic cyclic compound catabolic process	biological_process	0.044513	1	9	100	534	14863	ENSGALG00000001419,ENSGALG00000013095,ENSGALG00000034610,ENSGALG00000002246,ENSGALG00000031009,ENSGALG00000016930,ENSGALG00000006477,ENSGALG00000010031,ENSGALG00000001157
GO:0043047	single-stranded telomeric DNA binding	molecular_function	0.044626	1	1	100	5	14863	ENSGALG00000008740
GO:0009118	regulation of nucleoside metabolic process	biological_process	0.044914	1	7	100	309	14863	ENSGALG00000034610,ENSGALG00000006477,ENSGALG00000031009,ENSGALG00000010031,ENSGALG00000001157,ENSGALG00000002246,ENSGALG00000001419
GO:0030168	platelet activation	biological_process	0.045187	1	2	100	44	14863	ENSGALG00000042321,ENSGALG00000025950
GO:0051047	positive regulation of secretion	biological_process	0.045375	1	4	100	171	14863	ENSGALG00000016720,ENSGALG00000043535,ENSGALG00000005243,ENSGALG00000031009
GO:0033007	negative regulation of mast cell activation involved in immune response	biological_process	0.045518	1	1	100	5	14863	ENSGALG00000021611
GO:0097476	spinal cord motor neuron migration	biological_process	0.045777	1	1	100	3	14863	ENSGALG00000005409
GO:0097477	lateral motor column neuron migration	biological_process	0.045777	1	1	100	3	14863	ENSGALG00000005409
GO:0048261	negative regulation of receptor-mediated endocytosis	biological_process	0.046009	1	1	100	11	14863	ENSGALG00000021611
GO:0048853	forebrain morphogenesis	biological_process	0.046466	1	1	100	11	14863	ENSGALG00000003634
GO:0021527	spinal cord association neuron differentiation	biological_process	0.04647	1	1	100	12	14863	ENSGALG00000005409
GO:0010556	regulation of macromolecule biosynthetic process	biological_process	0.046592	1	24	100	2297	14863	ENSGALG00000005409,ENSGALG00000007307,ENSGALG00000013660,ENSGALG00000009287,ENSGALG00000049138,ENSGALG00000009977,ENSGALG00000043033,ENSGALG00000036017,ENSGALG00000006477,ENSGALG00000043535,ENSGALG00000035768,ENSGALG00000001419,ENSGALG00000032366,ENSGALG00000008740,ENSGALG00000001600,ENSGALG00000034610,ENSGALG00000003862,ENSGALG00000002229,ENSGALG00000007101,ENSGALG00000036932,ENSGALG00000003634,…
GO:0000322	storage vacuole	cellular_component	0.046625	1	1	100	3	14863	ENSGALG00000031009
GO:0033004	negative regulation of mast cell activation	biological_process	0.046651	1	1	100	6	14863	ENSGALG00000021611
GO:0051602	response to electrical stimulus	biological_process	0.04672	1	1	100	8	14863	ENSGALG00000003634
GO:0046121	deoxyribonucleoside catabolic process	biological_process	0.046726	1	1	100	3	14863	ENSGALG00000013095
GO:0002513	tolerance induction to self antigen	biological_process	0.046784	1	1	100	3	14863	ENSGALG00000042321
GO:0080135	regulation of cellular response to stress	biological_process	0.04704	1	7	100	393	14863	ENSGALG00000005808,ENSGALG00000001419,ENSGALG00000042321,ENSGALG00000043033,ENSGALG00000003634,ENSGALG00000012584,ENSGALG00000043535
GO:0050818	regulation of coagulation	biological_process	0.04717	1	2	100	46	14863	ENSGALG00000025950,ENSGALG00000042321
GO:0008081	phosphoric diester hydrolase activity	molecular_function	0.047175	1	3	100	74	14863	ENSGALG00000004237,ENSGALG00000008113,ENSGALG00000034967
GO:0006511	ubiquitin-dependent protein catabolic process	biological_process	0.047248	1	7	100	420	14863	ENSGALG00000002141,ENSGALG00000001600,ENSGALG00000007307,ENSGALG00000002229,ENSGALG00000010411,ENSGALG00000021213,ENSGALG00000003634
GO:0070372	regulation of ERK1 and ERK2 cascade	biological_process	0.047262	1	4	100	165	14863	ENSGALG00000042321,ENSGALG00000001419,ENSGALG00000043535,ENSGALG00000003634
GO:0080134	regulation of response to stress	biological_process	0.047275	1	10	100	707	14863	ENSGALG00000042321,ENSGALG00000025950,ENSGALG00000005808,ENSGALG00000001419,ENSGALG00000034610,ENSGALG00000021611,ENSGALG00000043535,ENSGALG00000012584,ENSGALG00000043033,ENSGALG00000003634
GO:0043490	malate-aspartate shuttle	biological_process	0.047449	1	1	100	3	14863	ENSGALG00000009728
GO:0004723	calcium-dependent protein serine/threonine phosphatase activity	molecular_function	0.047483	1	1	100	5	14863	ENSGALG00000005243
GO:0033192	calmodulin-dependent protein phosphatase activity	molecular_function	0.047483	1	1	100	5	14863	ENSGALG00000005243
GO:0030971	receptor tyrosine kinase binding	molecular_function	0.047523	1	2	100	41	14863	ENSGALG00000007101,ENSGALG00000009784
GO:0015651	quaternary ammonium group transmembrane transporter activity	molecular_function	0.04758	1	1	100	9	14863	ENSGALG00000015055
GO:0050718	positive regulation of interleukin-1 beta secretion	biological_process	0.047644	1	1	100	9	14863	ENSGALG00000043535
GO:0009120	deoxyribonucleoside metabolic process	biological_process	0.047708	1	1	100	4	14863	ENSGALG00000013095
GO:0097371	MDM2/MDM4 family protein binding	molecular_function	0.047773	1	1	100	5	14863	ENSGALG00000012584
GO:0051974	negative regulation of telomerase activity	biological_process	0.047804	1	1	100	6	14863	ENSGALG00000008740
GO:0019903	protein phosphatase binding	molecular_function	0.047861	1	3	100	77	14863	ENSGALG00000005243,ENSGALG00000004390,ENSGALG00000001419
GO:0019941	modification-dependent protein catabolic process	biological_process	0.04798	1	7	100	426	14863	ENSGALG00000003634,ENSGALG00000021213,ENSGALG00000010411,ENSGALG00000002229,ENSGALG00000007307,ENSGALG00000001600,ENSGALG00000002141
GO:0006508	proteolysis	biological_process	0.04802	1	11	100	905	14863	ENSGALG00000002229,ENSGALG00000041255,ENSGALG00000003634,ENSGALG00000012584,ENSGALG00000001419,ENSGALG00000007307,ENSGALG00000002141,ENSGALG00000001600,ENSGALG00000012186,ENSGALG00000010411,ENSGALG00000021213
GO:0005220	inositol 1,4,5-trisphosphate-sensitive calcium-release channel activity	molecular_function	0.048095	1	1	100	2	14863	ENSGALG00000014071
GO:0005623	cell	cellular_component	0.048136	1	84	100	10754	14863	ENSGALG00000034610,ENSGALG00000006157,ENSGALG00000031009,ENSGALG00000029145,ENSGALG00000032366,ENSGALG00000008740,ENSGALG00000043137,ENSGALG00000036932,ENSGALG00000037492,ENSGALG00000010411,ENSGALG00000013095,ENSGALG00000036017,ENSGALG00000043033,ENSGALG00000030065,ENSGALG00000043535,ENSGALG00000011560,ENSGALG00000012186,ENSGALG00000009728,ENSGALG00000004390,ENSGALG00000010026,ENSGALG00000052061,…
GO:0006611	protein export from nucleus	biological_process	0.048179	1	2	100	43	14863	ENSGALG00000017132,ENSGALG00000009784
GO:0006195	purine nucleotide catabolic process	biological_process	0.048459	1	7	100	322	14863	ENSGALG00000034610,ENSGALG00000006477,ENSGALG00000002246,ENSGALG00000031009,ENSGALG00000010031,ENSGALG00000001157,ENSGALG00000001419
GO:0001085	RNA polymerase II transcription factor binding	molecular_function	0.048507	1	3	100	102	14863	ENSGALG00000009287,ENSGALG00000032366,ENSGALG00000036932
GO:0015183	L-aspartate transmembrane transporter activity	molecular_function	0.048559	1	1	100	4	14863	ENSGALG00000009728
GO:0070778	L-aspartate transport	biological_process	0.048559	1	1	100	4	14863	ENSGALG00000009728
GO:0051096	positive regulation of helicase activity	biological_process	0.048578	1	1	100	5	14863	ENSGALG00000008740
GO:0009205	purine ribonucleoside triphosphate metabolic process	biological_process	0.048596	1	7	100	332	14863	ENSGALG00000001419,ENSGALG00000001157,ENSGALG00000031009,ENSGALG00000010031,ENSGALG00000002246,ENSGALG00000009728,ENSGALG00000034610
GO:0046839	phospholipid dephosphorylation	biological_process	0.049154	1	2	100	33	14863	ENSGALG00000003634,ENSGALG00000007590
GO:0071887	leukocyte apoptotic process	biological_process	0.049214	1	2	100	49	14863	ENSGALG00000003634,ENSGALG00000042321
GO:1901223	negative regulation of NIK/NF-kappaB cascade	biological_process	0.049215	1	1	100	11	14863	ENSGALG00000002229
GO:0048738	cardiac muscle tissue development	biological_process	0.049441	1	4	100	134	14863	ENSGALG00000003634,ENSGALG00000009977,ENSGALG00000004237,ENSGALG00000032366
GO:0032922	circadian regulation of gene expression	biological_process	0.049446	1	2	100	43	14863	ENSGALG00000010026,ENSGALG00000036017
GO:0006283	transcription-coupled nucleotide-excision repair	biological_process	0.049526	1	1	100	5	14863	ENSGALG00000007307
GO:0060049	regulation of protein glycosylation	biological_process	0.049572	1	1	100	8	14863	ENSGALG00000034610
GO:0034504	protein localization to nucleus	biological_process	0.04962	1	4	100	187	14863	ENSGALG00000006477,ENSGALG00000016720,ENSGALG00000001600,ENSGALG00000007101
GO:0016874	ligase activity	molecular_function	0.049892	1	6	100	311	14863	ENSGALG00000037492,ENSGALG00000002229,ENSGALG00000010411,ENSGALG00000021213,ENSGALG00000012289,ENSGALG00000020438
GO:0042171	lysophosphatidic acid acyltransferase activity	molecular_function	0.049916	1	1	100	5	14863	ENSGALG00000029308
GO:0071617	lysophospholipid acyltransferase activity	molecular_function	0.049916	1	1	100	5	14863	ENSGALG00000029308
