# Supplementary material for: Transcriptome Sequencing Analysis of circRNA in Skeletal Muscle between Fast- and Slow-Growing Chickens at Embryonic Stages
Source: Animals (Basel). 2022 Nov 16;12(22):3166. doi: 10.3390/ani12223166 (PMC9686870; doi:10.3390/ani12223166)
Supplement: Supplementary file 1 [file animals-12-03166-s001.zip › Table S6 GO enrichment result of S20 vs. F20.xls]

## Sheet: Sheet1
GO_accession	Description	Term_type	Over_represented_pValue	Corrected_pValue	CAD_item	CAD_list	Bg_item	Bg_list	Gene_names
GO:0001848	complement binding	molecular_function	0.00063186	1	2	95	9	14863	ENSGALG00000014699,ENSGALG00000030007
GO:0004516	nicotinate phosphoribosyltransferase activity	molecular_function	0.0010954	1	1	95	1	14863	ENSGALG00000038175
GO:0019357	nicotinate nucleotide biosynthetic process	biological_process	0.0010954	1	1	95	1	14863	ENSGALG00000038175
GO:0019358	nicotinate nucleotide salvage	biological_process	0.0010954	1	1	95	1	14863	ENSGALG00000038175
GO:0019365	pyridine nucleotide salvage	biological_process	0.0010954	1	1	95	1	14863	ENSGALG00000038175
GO:0034355	NAD salvage	biological_process	0.0010954	1	1	95	1	14863	ENSGALG00000038175
GO:0046497	nicotinate nucleotide metabolic process	biological_process	0.0010954	1	1	95	1	14863	ENSGALG00000038175
GO:0034975	protein folding in endoplasmic reticulum	biological_process	0.0011525	1	2	95	6	14863	ENSGALG00000003081,ENSGALG00000012404
GO:0010789	meiotic sister chromatid cohesion involved in meiosis I	biological_process	0.0021119	1	1	95	1	14863	ENSGALG00000044678
GO:0097094	craniofacial suture morphogenesis	biological_process	0.0027483	1	2	95	11	14863	ENSGALG00000040266,ENSGALG00000010665
GO:0051604	protein maturation	biological_process	0.0031762	1	5	95	147	14863	ENSGALG00000040266,ENSGALG00000012128,ENSGALG00000012004,ENSGALG00000012404,ENSGALG00000030007
GO:0046639	negative regulation of alpha-beta T cell differentiation	biological_process	0.0041251	1	2	95	13	14863	ENSGALG00000003169,ENSGALG00000040266
GO:0061077	chaperone-mediated protein folding	biological_process	0.0046993	1	2	95	33	14863	ENSGALG00000012404,ENSGALG00000042148
GO:0060216	definitive hemopoiesis	biological_process	0.0047357	1	2	95	13	14863	ENSGALG00000003169,ENSGALG00000012540
GO:0045581	negative regulation of T cell differentiation	biological_process	0.0049894	1	2	95	21	14863	ENSGALG00000003169,ENSGALG00000040266
GO:0034767	positive regulation of ion transmembrane transport	biological_process	0.0052312	1	2	95	15	14863	ENSGALG00000042400,ENSGALG00000009995
GO:0043201	response to leucine	biological_process	0.005295	1	2	95	10	14863	ENSGALG00000015286,ENSGALG00000026971
GO:0071233	cellular response to leucine	biological_process	0.005295	1	2	95	10	14863	ENSGALG00000026971,ENSGALG00000015286
GO:0005199	structural constituent of cell wall	molecular_function	0.0056928	1	1	95	1	14863	ENSGALG00000054033
GO:0045620	negative regulation of lymphocyte differentiation	biological_process	0.0057609	1	2	95	26	14863	ENSGALG00000040266,ENSGALG00000003169
GO:0045916	negative regulation of complement activation	biological_process	0.0059037	1	1	95	2	14863	ENSGALG00000030007
GO:2000258	negative regulation of protein activation cascade	biological_process	0.0059037	1	1	95	2	14863	ENSGALG00000030007
GO:0044267	cellular protein metabolic process	biological_process	0.0061462	1	33	95	3089	14863	ENSGALG00000013149,ENSGALG00000015027,ENSGALG00000015030,ENSGALG00000040184,ENSGALG00000012128,ENSGALG00000017126,ENSGALG00000003169,ENSGALG00000030162,ENSGALG00000052837,ENSGALG00000003081,ENSGALG00000015252,ENSGALG00000008181,ENSGALG00000048524,ENSGALG00000042148,ENSGALG00000014732,ENSGALG00000031656,ENSGALG00000035237,ENSGALG00000042400,ENSGALG00000011283,ENSGALG00000042481,ENSGALG00000011456,…
GO:0044238	primary metabolic process	biological_process	0.0063207	1	60	95	7166	14863	ENSGALG00000008181,ENSGALG00000048524,ENSGALG00000014732,ENSGALG00000042148,ENSGALG00000052837,ENSGALG00000015252,ENSGALG00000003081,ENSGALG00000012004,ENSGALG00000014995,ENSGALG00000002638,ENSGALG00000030007,ENSGALG00000042400,ENSGALG00000031009,ENSGALG00000015033,ENSGALG00000009728,ENSGALG00000037955,ENSGALG00000035237,ENSGALG00000031656,ENSGALG00000003862,ENSGALG00000012540,ENSGALG00000015030,…
GO:0046636	negative regulation of alpha-beta T cell activation	biological_process	0.0069417	1	2	95	17	14863	ENSGALG00000040266,ENSGALG00000003169
GO:0002052	positive regulation of neuroblast proliferation	biological_process	0.0069929	1	2	95	16	14863	ENSGALG00000040266,ENSGALG00000039349
GO:0034764	positive regulation of transmembrane transport	biological_process	0.0080538	1	2	95	18	14863	ENSGALG00000009995,ENSGALG00000042400
GO:0006457	protein folding	biological_process	0.0088658	1	3	95	117	14863	ENSGALG00000042148,ENSGALG00000012404,ENSGALG00000003081
GO:0044260	cellular macromolecule metabolic process	biological_process	0.0091731	1	49	95	5573	14863	ENSGALG00000013149,ENSGALG00000015027,ENSGALG00000015030,ENSGALG00000040184,ENSGALG00000017126,ENSGALG00000012128,ENSGALG00000010665,ENSGALG00000003169,ENSGALG00000040079,ENSGALG00000004839,ENSGALG00000030162,ENSGALG00000015252,ENSGALG00000003081,ENSGALG00000052837,ENSGALG00000008181,ENSGALG00000042148,ENSGALG00000014732,ENSGALG00000048524,ENSGALG00000015033,ENSGALG00000035237,ENSGALG00000003862,…
GO:0008307	structural constituent of muscle	molecular_function	0.010101	1	2	95	17	14863	ENSGALG00000016342,ENSGALG00000013414
GO:0019538	protein metabolic process	biological_process	0.010358	1	36	95	3635	14863	ENSGALG00000042148,ENSGALG00000014732,ENSGALG00000048524,ENSGALG00000008181,ENSGALG00000012004,ENSGALG00000003081,ENSGALG00000015252,ENSGALG00000052837,ENSGALG00000042400,ENSGALG00000030007,ENSGALG00000035237,ENSGALG00000031656,ENSGALG00000040184,ENSGALG00000015030,ENSGALG00000015027,ENSGALG00000013149,ENSGALG00000030162,ENSGALG00000003169,ENSGALG00000017126,ENSGALG00000012128,ENSGALG00000010975,…
GO:0031929	TOR signaling cascade	biological_process	0.010846	1	3	95	64	14863	ENSGALG00000026971,ENSGALG00000039349,ENSGALG00000052837
GO:0016485	protein processing	biological_process	0.010917	1	4	95	122	14863	ENSGALG00000040266,ENSGALG00000012004,ENSGALG00000012128,ENSGALG00000030007
GO:0032101	regulation of response to external stimulus	biological_process	0.011	1	8	95	394	14863	ENSGALG00000015286,ENSGALG00000042400,ENSGALG00000030007,ENSGALG00000013793,ENSGALG00000001600,ENSGALG00000048524,ENSGALG00000015030,ENSGALG00000015027
GO:0044237	cellular metabolic process	biological_process	0.011712	1	59	95	7163	14863	ENSGALG00000039349,ENSGALG00000039920,ENSGALG00000037377,ENSGALG00000028849,ENSGALG00000040266,ENSGALG00000032868,ENSGALG00000015446,ENSGALG00000038265,ENSGALG00000011456,ENSGALG00000013095,ENSGALG00000009282,ENSGALG00000042481,ENSGALG00000011283,ENSGALG00000002439,ENSGALG00000026971,ENSGALG00000011573,ENSGALG00000011569,ENSGALG00000037492,ENSGALG00000003941,ENSGALG00000013793,ENSGALG00000040808,…
GO:1990131	Gtr1-Gtr2 GTPase complex	cellular_component	0.011768	1	1	95	3	14863	ENSGALG00000026971
GO:0004794	L-threonine ammonia-lyase activity	molecular_function	0.012124	1	1	95	2	14863	ENSGALG00000002638
GO:0071034	CUT catabolic process	biological_process	0.012298	1	1	95	3	14863	ENSGALG00000016930
GO:0071043	CUT metabolic process	biological_process	0.012298	1	1	95	3	14863	ENSGALG00000016930
GO:0051371	muscle alpha-actinin binding	molecular_function	0.012613	1	2	95	14	14863	ENSGALG00000013414,ENSGALG00000016342
GO:0034448	EGO complex	cellular_component	0.013038	1	1	95	4	14863	ENSGALG00000026971
GO:0004514	nicotinate-nucleotide diphosphorylase (carboxylating) activity	molecular_function	0.013062	1	1	95	3	14863	ENSGALG00000038175
GO:0003941	L-serine ammonia-lyase activity	molecular_function	0.013066	1	1	95	3	14863	ENSGALG00000002638
GO:0097039	protein linear polyubiquitination	biological_process	0.013212	1	1	95	1	14863	ENSGALG00000048524
GO:0006565	L-serine catabolic process	biological_process	0.013269	1	1	95	3	14863	ENSGALG00000002638
GO:0002921	negative regulation of humoral immune response	biological_process	0.014138	1	1	95	4	14863	ENSGALG00000030007
GO:0016513	core-binding factor complex	cellular_component	0.014471	1	1	95	1	14863	ENSGALG00000003169
GO:0052798	beta-galactoside alpha-2,3-sialyltransferase activity	molecular_function	0.014546	1	1	95	1	14863	ENSGALG00000015252
GO:0072590	N-acetyl-L-aspartate-L-glutamate ligase activity	molecular_function	0.014779	1	1	95	1	14863	ENSGALG00000040184
GO:0072591	citrate-L-glutamate ligase activity	molecular_function	0.014779	1	1	95	1	14863	ENSGALG00000040184
GO:0004139	deoxyribose-phosphate aldolase activity	molecular_function	0.015034	1	1	95	1	14863	ENSGALG00000013095
GO:0071704	organic substance metabolic process	biological_process	0.01506	1	60	95	7441	14863	ENSGALG00000038175,ENSGALG00000036017,ENSGALG00000016930,ENSGALG00000010975,ENSGALG00000012404,ENSGALG00000013135,ENSGALG00000011309,ENSGALG00000011573,ENSGALG00000002439,ENSGALG00000013793,ENSGALG00000001600,ENSGALG00000040808,ENSGALG00000037492,ENSGALG00000011569,ENSGALG00000003941,ENSGALG00000038265,ENSGALG00000011456,ENSGALG00000042481,ENSGALG00000011283,ENSGALG00000013095,ENSGALG00000009282,…
GO:0016853	isomerase activity	molecular_function	0.015159	1	3	95	115	14863	ENSGALG00000042148,ENSGALG00000012404,ENSGALG00000014995
GO:0016841	ammonia-lyase activity	molecular_function	0.015405	1	1	95	4	14863	ENSGALG00000002638
GO:0005914	spot adherens junction	cellular_component	0.015416	1	1	95	1	14863	ENSGALG00000014995
GO:0006566	threonine metabolic process	biological_process	0.015443	1	1	95	5	14863	ENSGALG00000002638
GO:0006567	threonine catabolic process	biological_process	0.015443	1	1	95	5	14863	ENSGALG00000002638
GO:0043378	positive regulation of CD8-positive, alpha-beta T cell differentiation	biological_process	0.015778	1	1	95	2	14863	ENSGALG00000003169
GO:0035400	histone tyrosine kinase activity	molecular_function	0.016013	1	1	95	1	14863	ENSGALG00000015027
GO:0035401	histone kinase activity (H3-Y41 specific)	molecular_function	0.016013	1	1	95	1	14863	ENSGALG00000015027
GO:0035406	histone-tyrosine phosphorylation	biological_process	0.016013	1	1	95	1	14863	ENSGALG00000015027
GO:0035409	histone H3-Y41 phosphorylation	biological_process	0.016013	1	1	95	1	14863	ENSGALG00000015027
GO:0014022	neural plate elongation	biological_process	0.016224	1	1	95	2	14863	ENSGALG00000001600
GO:0022007	convergent extension involved in neural plate elongation	biological_process	0.016224	1	1	95	2	14863	ENSGALG00000001600
GO:0043376	regulation of CD8-positive, alpha-beta T cell differentiation	biological_process	0.016758	1	1	95	3	14863	ENSGALG00000003169
GO:0021846	cell proliferation in forebrain	biological_process	0.016921	1	2	95	22	14863	ENSGALG00000039349,ENSGALG00000040266
GO:0016035	zeta DNA polymerase complex	cellular_component	0.018064	1	1	95	2	14863	ENSGALG00000015033
GO:0033209	tumor necrosis factor-mediated signaling pathway	biological_process	0.018293	1	2	95	36	14863	ENSGALG00000048524,ENSGALG00000015027
GO:0010724	regulation of definitive erythrocyte differentiation	biological_process	0.018387	1	1	95	2	14863	ENSGALG00000012540
GO:0060318	definitive erythrocyte differentiation	biological_process	0.018387	1	1	95	2	14863	ENSGALG00000012540
GO:2001187	positive regulation of CD8-positive, alpha-beta T cell activation	biological_process	0.018413	1	1	95	3	14863	ENSGALG00000003169
GO:0022012	subpallium cell proliferation in forebrain	biological_process	0.019207	1	1	95	1	14863	ENSGALG00000040266
GO:0022018	lateral ganglionic eminence cell proliferation	biological_process	0.019207	1	1	95	1	14863	ENSGALG00000040266
GO:0060366	lambdoid suture morphogenesis	biological_process	0.019207	1	1	95	1	14863	ENSGALG00000040266
GO:0060367	sagittal suture morphogenesis	biological_process	0.019207	1	1	95	1	14863	ENSGALG00000040266
GO:0060873	anterior semicircular canal development	biological_process	0.019207	1	1	95	1	14863	ENSGALG00000040266
GO:0060875	lateral semicircular canal development	biological_process	0.019207	1	1	95	1	14863	ENSGALG00000040266
GO:0022417	protein maturation by protein folding	biological_process	0.01932	1	1	95	5	14863	ENSGALG00000012404
GO:0050727	regulation of inflammatory response	biological_process	0.019604	1	4	95	154	14863	ENSGALG00000015027,ENSGALG00000013793,ENSGALG00000030007,ENSGALG00000048524
GO:0008265	Mo-molybdopterin cofactor sulfurase activity	molecular_function	0.01964	1	1	95	1	14863	ENSGALG00000013149
GO:0043170	macromolecule metabolic process	biological_process	0.019891	1	51	95	6145	14863	ENSGALG00000039920,ENSGALG00000037377,ENSGALG00000039349,ENSGALG00000040266,ENSGALG00000015446,ENSGALG00000028849,ENSGALG00000038265,ENSGALG00000011456,ENSGALG00000042481,ENSGALG00000011283,ENSGALG00000009282,ENSGALG00000011573,ENSGALG00000002439,ENSGALG00000013793,ENSGALG00000040808,ENSGALG00000001600,ENSGALG00000011569,ENSGALG00000037492,ENSGALG00000003941,ENSGALG00000036017,ENSGALG00000016930,…
GO:0060364	frontal suture morphogenesis	biological_process	0.020278	1	1	95	2	14863	ENSGALG00000040266
GO:0045879	negative regulation of smoothened signaling pathway	biological_process	0.020361	1	2	95	21	14863	ENSGALG00000040266,ENSGALG00000037492
GO:0001849	complement component C1q binding	molecular_function	0.021366	1	1	95	6	14863	ENSGALG00000014699
GO:0007060	male meiosis chromosome segregation	biological_process	0.021426	1	1	95	4	14863	ENSGALG00000044678
GO:0035437	maintenance of protein localization in endoplasmic reticulum	biological_process	0.02162	1	1	95	6	14863	ENSGALG00000014486
GO:0046638	positive regulation of alpha-beta T cell differentiation	biological_process	0.021681	1	2	95	27	14863	ENSGALG00000040266,ENSGALG00000003169
GO:1902261	positive regulation of delayed rectifier potassium channel activity	biological_process	0.021717	1	1	95	2	14863	ENSGALG00000009995
GO:0060029	convergent extension involved in organogenesis	biological_process	0.021834	1	1	95	4	14863	ENSGALG00000001600
GO:0036033	mediator complex binding	molecular_function	0.021865	1	1	95	2	14863	ENSGALG00000040266
GO:0051754	meiotic sister chromatid cohesion, centromeric	biological_process	0.021885	1	1	95	5	14863	ENSGALG00000044678
GO:0016321	female meiosis chromosome segregation	biological_process	0.021931	1	1	95	6	14863	ENSGALG00000044678
GO:0071797	LUBAC complex	cellular_component	0.02229	1	1	95	3	14863	ENSGALG00000048524
GO:0043654	recognition of apoptotic cell	biological_process	0.022542	1	1	95	3	14863	ENSGALG00000014699
GO:2001185	regulation of CD8-positive, alpha-beta T cell activation	biological_process	0.02297	1	1	95	6	14863	ENSGALG00000003169
GO:0045143	homologous chromosome segregation	biological_process	0.024184	1	1	95	7	14863	ENSGALG00000044678
GO:0015485	cholesterol binding	molecular_function	0.024316	1	2	95	35	14863	ENSGALG00000050427,ENSGALG00000015030
GO:0005527	macrolide binding	molecular_function	0.025325	1	1	95	5	14863	ENSGALG00000042148
GO:0005528	FK506 binding	molecular_function	0.025325	1	1	95	5	14863	ENSGALG00000042148
GO:0060363	cranial suture morphogenesis	biological_process	0.025565	1	1	95	7	14863	ENSGALG00000040266
GO:0008152	metabolic process	biological_process	0.025626	1	62	95	8029	14863	ENSGALG00000009728,ENSGALG00000015033,ENSGALG00000031656,ENSGALG00000035237,ENSGALG00000012540,ENSGALG00000003862,ENSGALG00000037955,ENSGALG00000030007,ENSGALG00000002638,ENSGALG00000042400,ENSGALG00000031009,ENSGALG00000015252,ENSGALG00000012004,ENSGALG00000003081,ENSGALG00000052837,ENSGALG00000014995,ENSGALG00000008181,ENSGALG00000042148,ENSGALG00000014732,ENSGALG00000048524,ENSGALG00000017126,…
GO:2000195	negative regulation of female gonad development	biological_process	0.025824	1	1	95	2	14863	ENSGALG00000040079
GO:2000179	positive regulation of neural precursor cell proliferation	biological_process	0.027143	1	2	95	36	14863	ENSGALG00000040266,ENSGALG00000039349
GO:0004614	phosphoglucomutase activity	molecular_function	0.02795	1	1	95	4	14863	ENSGALG00000014995
GO:0005730	nucleolus	cellular_component	0.028419	1	8	95	564	14863	ENSGALG00000017033,ENSGALG00000039001,ENSGALG00000042400,ENSGALG00000011573,ENSGALG00000015286,ENSGALG00000015033,ENSGALG00000028849,ENSGALG00000006749
GO:0097194	execution phase of apoptosis	biological_process	0.028463	1	2	95	40	14863	ENSGALG00000008181,ENSGALG00000048524
GO:0016328	lateral plasma membrane	cellular_component	0.029373	1	2	95	25	14863	ENSGALG00000030162,ENSGALG00000001600
GO:0031941	filamentous actin	cellular_component	0.030187	1	2	95	26	14863	ENSGALG00000016720,ENSGALG00000013414
GO:0046635	positive regulation of alpha-beta T cell activation	biological_process	0.030442	1	2	95	34	14863	ENSGALG00000040266,ENSGALG00000003169
GO:0010609	mRNA localization resulting in posttranscriptional regulation of gene expression	biological_process	0.031123	1	1	95	3	14863	ENSGALG00000011283
GO:0090280	positive regulation of calcium ion import	biological_process	0.03114	1	1	95	7	14863	ENSGALG00000042400
GO:0032102	negative regulation of response to external stimulus	biological_process	0.031178	1	4	95	148	14863	ENSGALG00000001600,ENSGALG00000015030,ENSGALG00000042400,ENSGALG00000048524
GO:1902259	regulation of delayed rectifier potassium channel activity	biological_process	0.031785	1	1	95	11	14863	ENSGALG00000009995
GO:0004013	adenosylhomocysteinase activity	molecular_function	0.03184	1	1	95	3	14863	ENSGALG00000032868
GO:0016802	trialkylsulfonium hydrolase activity	molecular_function	0.03184	1	1	95	3	14863	ENSGALG00000032868
GO:0001839	neural plate morphogenesis	biological_process	0.032818	1	1	95	5	14863	ENSGALG00000001600
GO:0021799	cerebral cortex radially oriented cell migration	biological_process	0.03371	1	2	95	25	14863	ENSGALG00000039349,ENSGALG00000040266
GO:0009264	deoxyribonucleotide catabolic process	biological_process	0.033944	1	1	95	8	14863	ENSGALG00000013095
GO:0046637	regulation of alpha-beta T cell differentiation	biological_process	0.034051	1	2	95	35	14863	ENSGALG00000040266,ENSGALG00000003169
GO:0000209	protein polyubiquitination	biological_process	0.034058	1	4	95	127	14863	ENSGALG00000037492,ENSGALG00000003169,ENSGALG00000014732,ENSGALG00000048524
GO:0009071	serine family amino acid catabolic process	biological_process	0.034094	1	1	95	10	14863	ENSGALG00000002638
GO:0044424	intracellular part	cellular_component	0.034122	1	71	95	9266	14863	ENSGALG00000008975,ENSGALG00000016391,ENSGALG00000015027,ENSGALG00000008074,ENSGALG00000010665,ENSGALG00000001860,ENSGALG00000004839,ENSGALG00000040079,ENSGALG00000030162,ENSGALG00000015252,ENSGALG00000012004,ENSGALG00000014995,ENSGALG00000012577,ENSGALG00000017033,ENSGALG00000048524,ENSGALG00000010654,ENSGALG00000012540,ENSGALG00000042400,ENSGALG00000013095,ENSGALG00000042481,ENSGALG00000016720,…
GO:0006432	phenylalanyl-tRNA aminoacylation	biological_process	0.034535	1	1	95	3	14863	ENSGALG00000042481
GO:0051177	meiotic sister chromatid cohesion	biological_process	0.034563	1	1	95	8	14863	ENSGALG00000044678
GO:1902106	negative regulation of leukocyte differentiation	biological_process	0.034677	1	2	95	48	14863	ENSGALG00000040266,ENSGALG00000003169
GO:0060124	positive regulation of growth hormone secretion	biological_process	0.034689	1	1	95	7	14863	ENSGALG00000031009
GO:0021775	smoothened signaling pathway involved in ventral spinal cord interneuron specification	biological_process	0.034846	1	1	95	2	14863	ENSGALG00000040266
GO:0021776	smoothened signaling pathway involved in spinal cord motor neuron cell fate specification	biological_process	0.034846	1	1	95	2	14863	ENSGALG00000040266
GO:0031424	keratinization	biological_process	0.034993	1	1	95	5	14863	ENSGALG00000048524
GO:0010861	thyroid hormone receptor activator activity	molecular_function	0.03528	1	1	95	4	14863	ENSGALG00000036017
GO:0030375	thyroid hormone receptor coactivator activity	molecular_function	0.03528	1	1	95	4	14863	ENSGALG00000036017
GO:0004826	phenylalanine-tRNA ligase activity	molecular_function	0.035546	1	1	95	4	14863	ENSGALG00000042481
GO:0030151	molybdenum ion binding	molecular_function	0.036009	1	1	95	4	14863	ENSGALG00000013149
GO:0000126	transcription factor TFIIIB complex	cellular_component	0.036184	1	1	95	5	14863	ENSGALG00000002439
GO:0032911	negative regulation of transforming growth factor beta1 production	biological_process	0.036293	1	1	95	4	14863	ENSGALG00000016720
GO:0071635	negative regulation of transforming growth factor beta production	biological_process	0.036293	1	1	95	4	14863	ENSGALG00000016720
GO:0033353	S-adenosylmethionine cycle	biological_process	0.036322	1	1	95	6	14863	ENSGALG00000032868
GO:0030018	Z disc	cellular_component	0.036341	1	3	95	68	14863	ENSGALG00000014995,ENSGALG00000013414,ENSGALG00000016342
GO:0005737	cytoplasm	cellular_component	0.036717	1	54	95	6550	14863	ENSGALG00000032868,ENSGALG00000015446,ENSGALG00000040266,ENSGALG00000014486,ENSGALG00000037377,ENSGALG00000039920,ENSGALG00000039349,ENSGALG00000042481,ENSGALG00000013095,ENSGALG00000016720,ENSGALG00000011456,ENSGALG00000016342,ENSGALG00000040808,ENSGALG00000001600,ENSGALG00000009995,ENSGALG00000013793,ENSGALG00000003941,ENSGALG00000037492,ENSGALG00000011573,ENSGALG00000026971,ENSGALG00000010975,…
GO:0007442	hindgut morphogenesis	biological_process	0.037183	1	1	95	4	14863	ENSGALG00000040266
GO:0032934	sterol binding	molecular_function	0.037434	1	2	95	41	14863	ENSGALG00000015030,ENSGALG00000050427
GO:0003221	right ventricular cardiac muscle tissue morphogenesis	biological_process	0.037548	1	1	95	2	14863	ENSGALG00000040079
GO:2000648	positive regulation of stem cell proliferation	biological_process	0.037602	1	2	95	41	14863	ENSGALG00000040266,ENSGALG00000039349
GO:0090179	planar cell polarity pathway involved in neural tube closure	biological_process	0.037932	1	1	95	9	14863	ENSGALG00000001600
GO:0005622	intracellular	cellular_component	0.038476	1	71	95	9336	14863	ENSGALG00000013414,ENSGALG00000014732,ENSGALG00000042148,ENSGALG00000014855,ENSGALG00000008181,ENSGALG00000003081,ENSGALG00000031009,ENSGALG00000002883,ENSGALG00000037955,ENSGALG00000009728,ENSGALG00000015033,ENSGALG00000040184,ENSGALG00000015030,ENSGALG00000015286,ENSGALG00000003169,ENSGALG00000012128,ENSGALG00000008301,ENSGALG00000017126,ENSGALG00000038175,ENSGALG00000036017,ENSGALG00000010975,…
GO:0006563	L-serine metabolic process	biological_process	0.038507	1	1	95	9	14863	ENSGALG00000002638
GO:0035722	interleukin-12-mediated signaling pathway	biological_process	0.038533	1	1	95	2	14863	ENSGALG00000015027
GO:0032483	regulation of Rab protein signal transduction	biological_process	0.038547	1	1	95	3	14863	ENSGALG00000008181
GO:0042720	mitochondrial inner membrane peptidase complex	cellular_component	0.038822	1	1	95	2	14863	ENSGALG00000012128
GO:0046121	deoxyribonucleoside catabolic process	biological_process	0.038981	1	1	95	3	14863	ENSGALG00000013095
GO:0032908	regulation of transforming growth factor beta1 production	biological_process	0.039926	1	1	95	6	14863	ENSGALG00000016720
GO:0009120	deoxyribonucleoside metabolic process	biological_process	0.039949	1	1	95	4	14863	ENSGALG00000013095
GO:0021798	forebrain dorsal/ventral pattern formation	biological_process	0.040454	1	1	95	7	14863	ENSGALG00000040266
GO:0031032	actomyosin structure organization	biological_process	0.040655	1	3	95	80	14863	ENSGALG00000016342,ENSGALG00000012577,ENSGALG00000014995
GO:0032905	transforming growth factor beta1 production	biological_process	0.040958	1	1	95	7	14863	ENSGALG00000016720
GO:0000177	cytoplasmic exosome (RNase complex)	cellular_component	0.040971	1	1	95	8	14863	ENSGALG00000016930
GO:0016840	carbon-nitrogen lyase activity	molecular_function	0.041434	1	1	95	9	14863	ENSGALG00000002638
GO:0003756	protein disulfide isomerase activity	molecular_function	0.042997	1	1	95	9	14863	ENSGALG00000012404
GO:0016864	intramolecular oxidoreductase activity, transposing S-S bonds	molecular_function	0.042997	1	1	95	9	14863	ENSGALG00000012404
GO:0031415	NatA complex	cellular_component	0.043103	1	1	95	5	14863	ENSGALG00000040808
GO:0070242	thymocyte apoptotic process	biological_process	0.04363	1	1	95	11	14863	ENSGALG00000040266
GO:0043229	intracellular organelle	cellular_component	0.044145	1	62	95	8036	14863	ENSGALG00000013095,ENSGALG00000009282,ENSGALG00000039001,ENSGALG00000042481,ENSGALG00000016342,ENSGALG00000011456,ENSGALG00000016720,ENSGALG00000014486,ENSGALG00000028849,ENSGALG00000006749,ENSGALG00000040266,ENSGALG00000032868,ENSGALG00000015446,ENSGALG00000016504,ENSGALG00000039349,ENSGALG00000012404,ENSGALG00000013135,ENSGALG00000003705,ENSGALG00000016930,ENSGALG00000010975,ENSGALG00000044678,…
GO:0070898	RNA polymerase III transcriptional preinitiation complex assembly	biological_process	0.044174	1	1	95	7	14863	ENSGALG00000002439
GO:0031674	I band	cellular_component	0.044236	1	3	95	75	14863	ENSGALG00000014995,ENSGALG00000016342,ENSGALG00000013414
GO:0030262	apoptotic nuclear changes	biological_process	0.044328	1	1	95	11	14863	ENSGALG00000048524
GO:0000322	storage vacuole	cellular_component	0.044415	1	1	95	3	14863	ENSGALG00000031009
GO:0033227	dsRNA transport	biological_process	0.044695	1	1	95	6	14863	ENSGALG00000036471
GO:2000323	negative regulation of glucocorticoid receptor signaling pathway	biological_process	0.044731	1	1	95	5	14863	ENSGALG00000013793
GO:0008298	intracellular mRNA localization	biological_process	0.044884	1	1	95	8	14863	ENSGALG00000011283
GO:0016862	intramolecular oxidoreductase activity, interconverting keto- and enol-groups	molecular_function	0.044964	1	1	95	11	14863	ENSGALG00000012404
GO:0016801	hydrolase activity, acting on ether bonds	molecular_function	0.04508	1	1	95	7	14863	ENSGALG00000032868
GO:0043490	malate-aspartate shuttle	biological_process	0.045096	1	1	95	3	14863	ENSGALG00000009728
GO:0009068	aspartate family amino acid catabolic process	biological_process	0.045292	1	1	95	12	14863	ENSGALG00000002638
GO:0032922	circadian regulation of gene expression	biological_process	0.045654	1	2	95	43	14863	ENSGALG00000036017,ENSGALG00000013793
GO:0071349	cellular response to interleukin-12	biological_process	0.045888	1	1	95	3	14863	ENSGALG00000015027
GO:0044428	nuclear part	cellular_component	0.046174	1	27	95	2854	14863	ENSGALG00000015030,ENSGALG00000009282,ENSGALG00000039001,ENSGALG00000015027,ENSGALG00000003169,ENSGALG00000040079,ENSGALG00000004839,ENSGALG00000015286,ENSGALG00000028849,ENSGALG00000006749,ENSGALG00000040266,ENSGALG00000015446,ENSGALG00000044678,ENSGALG00000036017,ENSGALG00000014732,ENSGALG00000042148,ENSGALG00000017033,ENSGALG00000016930,ENSGALG00000002439,ENSGALG00000011573,ENSGALG00000042400,…
GO:0015183	L-aspartate transmembrane transporter activity	molecular_function	0.046177	1	1	95	4	14863	ENSGALG00000009728
GO:0070778	L-aspartate transport	biological_process	0.046177	1	1	95	4	14863	ENSGALG00000009728
GO:0070601	centromeric sister chromatid cohesion	biological_process	0.046573	1	1	95	10	14863	ENSGALG00000044678
GO:0001025	RNA polymerase III transcription factor binding	molecular_function	0.046608	1	1	95	3	14863	ENSGALG00000002439
GO:0001156	TFIIIC-class transcription factor binding	molecular_function	0.046608	1	1	95	3	14863	ENSGALG00000002439
GO:2000348	regulation of CD40 signaling pathway	biological_process	0.046659	1	1	95	4	14863	ENSGALG00000048524
GO:0070545	PeBoW complex	cellular_component	0.046712	1	1	95	5	14863	ENSGALG00000006749
GO:0045582	positive regulation of T cell differentiation	biological_process	0.046724	1	2	95	45	14863	ENSGALG00000040266,ENSGALG00000003169
GO:0021521	ventral spinal cord interneuron specification	biological_process	0.046759	1	1	95	10	14863	ENSGALG00000040266
GO:0035962	response to interleukin-13	biological_process	0.04702	1	1	95	4	14863	ENSGALG00000015027
GO:0042733	embryonic digit morphogenesis	biological_process	0.047398	1	2	95	50	14863	ENSGALG00000040266,ENSGALG00000052837
GO:0001846	opsonin binding	molecular_function	0.047471	1	1	95	9	14863	ENSGALG00000014699
GO:0023035	CD40 signaling pathway	biological_process	0.047776	1	1	95	5	14863	ENSGALG00000048524
GO:0007405	neuroblast proliferation	biological_process	0.047885	1	2	95	38	14863	ENSGALG00000040266,ENSGALG00000039349
GO:0005044	scavenger receptor activity	molecular_function	0.048019	1	2	95	79	14863	ENSGALG00000012004,ENSGALG00000014699
GO:0021520	spinal cord motor neuron cell fate specification	biological_process	0.048382	1	1	95	11	14863	ENSGALG00000040266
GO:0043173	nucleotide salvage	biological_process	0.048469	1	1	95	15	14863	ENSGALG00000038175
GO:0006464	cellular protein modification process	biological_process	0.048675	1	26	95	2461	14863	ENSGALG00000039920,ENSGALG00000030162,ENSGALG00000037377,ENSGALG00000003169,ENSGALG00000039349,ENSGALG00000017126,ENSGALG00000040184,ENSGALG00000015030,ENSGALG00000011456,ENSGALG00000015027,ENSGALG00000011573,ENSGALG00000042400,ENSGALG00000035237,ENSGALG00000031656,ENSGALG00000013793,ENSGALG00000001600,ENSGALG00000040808,ENSGALG00000037492,ENSGALG00000011569,ENSGALG00000014732,ENSGALG00000042148,…
GO:0036211	protein modification process	biological_process	0.048675	1	26	95	2461	14863	ENSGALG00000010975,ENSGALG00000015252,ENSGALG00000013135,ENSGALG00000042148,ENSGALG00000014732,ENSGALG00000048524,ENSGALG00000008181,ENSGALG00000013793,ENSGALG00000035237,ENSGALG00000031656,ENSGALG00000040808,ENSGALG00000001600,ENSGALG00000037492,ENSGALG00000011569,ENSGALG00000042400,ENSGALG00000011573,ENSGALG00000015027,ENSGALG00000040184,ENSGALG00000015030,ENSGALG00000011456,ENSGALG00000017126,…
GO:0021861	forebrain radial glial cell differentiation	biological_process	0.048892	1	1	95	4	14863	ENSGALG00000040266
GO:0044446	intracellular organelle part	cellular_component	0.049048	1	43	95	5274	14863	ENSGALG00000009282,ENSGALG00000039001,ENSGALG00000016342,ENSGALG00000016720,ENSGALG00000028849,ENSGALG00000014486,ENSGALG00000006749,ENSGALG00000015446,ENSGALG00000016504,ENSGALG00000040266,ENSGALG00000039349,ENSGALG00000013135,ENSGALG00000003705,ENSGALG00000012404,ENSGALG00000010975,ENSGALG00000016930,ENSGALG00000036017,ENSGALG00000044678,ENSGALG00000001600,ENSGALG00000009995,ENSGALG00000013793,…
GO:0043226	organelle	cellular_component	0.049108	1	62	95	8069	14863	ENSGALG00000016720,ENSGALG00000016342,ENSGALG00000011456,ENSGALG00000039001,ENSGALG00000042481,ENSGALG00000013095,ENSGALG00000009282,ENSGALG00000039349,ENSGALG00000040266,ENSGALG00000015446,ENSGALG00000032868,ENSGALG00000016504,ENSGALG00000006749,ENSGALG00000028849,ENSGALG00000014486,ENSGALG00000002326,ENSGALG00000044678,ENSGALG00000036017,ENSGALG00000016930,ENSGALG00000010975,ENSGALG00000012404,…
GO:0060573	cell fate specification involved in pattern specification	biological_process	0.049121	1	1	95	12	14863	ENSGALG00000040266
GO:0006283	transcription-coupled nucleotide-excision repair	biological_process	0.049207	1	1	95	5	14863	ENSGALG00000014732
GO:0014816	satellite cell differentiation	biological_process	0.049315	1	1	95	5	14863	ENSGALG00000014699
GO:0061525	hindgut development	biological_process	0.05	1	1	95	5	14863	ENSGALG00000040266
