# Supplementary material for: Transcriptome Sequencing Analysis of circRNA in Skeletal Muscle between Fast- and Slow-Growing Chickens at Embryonic Stages
Source: Animals (Basel). 2022 Nov 16;12(22):3166. doi: 10.3390/ani12223166 (PMC9686870; doi:10.3390/ani12223166)
Supplement: Supplementary file 1 [file animals-12-03166-s001.zip › Table S7 KEGG pathway enrichment result of S14 vs. F14.xls]

#Term	Database	ID	Input number	Background number	P-Value	Input	KEGG_ID/KO	Entrez_ID	Hyperlink
mTOR signaling pathway	KEGG PATHWAY	gga04150	4	52	0.001714121	ENSGALG00000025950|ENSGALG00000003634|ENSGALG00000017005|ENSGALG00000026971	gga:417430|gga:423675|gga:418865|gga:419605|	417430|423675|418865|419605|	http://www.genome.jp/kegg-bin/show_pathway?gga04150/gga:417430%09red/gga:423675%09red/gga:419605%09red/gga:418865%09red
Apoptosis	KEGG PATHWAY	gga04210	4	69	0.004512319	ENSGALG00000005243|ENSGALG00000043044|ENSGALG00000004237|ENSGALG00000012186	gga:378890|gga:396481|gga:417438|gga:395477|	378890|396481|417438|395477|	http://www.genome.jp/kegg-bin/show_pathway?gga04210/gga:378890%09red/gga:395477%09red/gga:396481%09red/gga:417438%09red
Wnt signaling pathway	KEGG PATHWAY	gga04310	5	119	0.005645167	ENSGALG00000025950|ENSGALG00000005243|ENSGALG00000002229|ENSGALG00000001600|ENSGALG00000000220	gga:417430|gga:378890|gga:416181|gga:419416|gga:415607|	417430|378890|416181|419416|415607|	http://www.genome.jp/kegg-bin/show_pathway?gga04310/gga:417430%09red/gga:378890%09red/gga:415607%09red/gga:419416%09red/gga:416181%09red
Oocyte meiosis	KEGG PATHWAY	gga04114	4	88	0.010153776	ENSGALG00000005243|ENSGALG00000002229|ENSGALG00000010026|ENSGALG00000014071	gga:378890|gga:416181|gga:396019|gga:418212|	378890|416181|396019|418212|	http://www.genome.jp/kegg-bin/show_pathway?gga04114/gga:378890%09red/gga:396019%09red/gga:416181%09red/gga:418212%09red
Phosphatidylinositol signaling system	KEGG PATHWAY	gga04070	3	75	0.03502865	ENSGALG00000025950|ENSGALG00000003634|ENSGALG00000014071	gga:417430|gga:423675|gga:418212|	417430|423675|418212|	http://www.genome.jp/kegg-bin/show_pathway?gga04070/gga:417430%09red/gga:423675%09red/gga:418212%09red
MAPK signaling pathway	KEGG PATHWAY	gga04010	5	214	0.051291739	ENSGALG00000025950|ENSGALG00000005243|ENSGALG00000043044|ENSGALG00000009287|ENSGALG00000005998	gga:417430|gga:378890|gga:396481|gga:395727|gga:423062|	417430|378890|396481|395727|423062|	http://www.genome.jp/kegg-bin/show_pathway?gga04010/gga:417430%09red/gga:378890%09red/gga:396481%09red/gga:395727%09red/gga:423062%09red
Vascular smooth muscle contraction	KEGG PATHWAY	gga04270	3	100	0.069280466	ENSGALG00000025950|ENSGALG00000010026|ENSGALG00000014071	gga:417430|gga:396019|gga:418212|	417430|396019|418212|	http://www.genome.jp/kegg-bin/show_pathway?gga04270/gga:417430%09red/gga:396019%09red/gga:418212%09red
Fanconi anemia pathway	KEGG PATHWAY	gga03460	2	48	0.077347163	ENSGALG00000016766|ENSGALG00000015033	gga:418703|gga:428622|	418703|428622|	http://www.genome.jp/kegg-bin/show_pathway?gga03460/gga:418703%09red/gga:428622%09red
Regulation of actin cytoskeleton	KEGG PATHWAY	gga04810	4	177	0.085589289	ENSGALG00000031009|ENSGALG00000005998|ENSGALG00000010026|ENSGALG00000000220	gga:418761|gga:423062|gga:396019|gga:415607|	418761|423062|396019|415607|	http://www.genome.jp/kegg-bin/show_pathway?gga04810/gga:418761%09red/gga:396019%09red/gga:415607%09red/gga:423062%09red
VEGF signaling pathway	KEGG PATHWAY	gga04370	2	56	0.099637907	ENSGALG00000025950|ENSGALG00000005243	gga:417430|gga:378890|	417430|378890|	http://www.genome.jp/kegg-bin/show_pathway?gga04370/gga:417430%09red/gga:378890%09red
Tight junction	KEGG PATHWAY	gga04530	3	118	0.100541814	ENSGALG00000025950|ENSGALG00000003634|ENSGALG00000005998	gga:417430|gga:423675|gga:423062|	417430|423675|423062|	http://www.genome.jp/kegg-bin/show_pathway?gga04530/gga:417430%09red/gga:423675%09red/gga:423062%09red
Ubiquitin mediated proteolysis	KEGG PATHWAY	gga04120	3	124	0.112031827	ENSGALG00000021213|ENSGALG00000037492|ENSGALG00000002229	gga:423641|gga:416660|gga:416181|	423641|416660|416181|	http://www.genome.jp/kegg-bin/show_pathway?gga04120/gga:423641%09red/gga:416181%09red/gga:416660%09red
Herpes simplex infection	KEGG PATHWAY	gga05168	3	143	0.151418248	ENSGALG00000049138|ENSGALG00000007307|ENSGALG00000010026	gga:100857185|gga:395126|gga:396019|	100857185|395126|396019|	http://www.genome.jp/kegg-bin/show_pathway?gga05168/gga:396019%09red/gga:395126%09red/gga:100857185%09red
Gap junction	KEGG PATHWAY	gga04540	2	80	0.174461679	ENSGALG00000025950|ENSGALG00000014071	gga:417430|gga:418212|	417430|418212|	http://www.genome.jp/kegg-bin/show_pathway?gga04540/gga:417430%09red/gga:418212%09red
Mismatch repair	KEGG PATHWAY	gga03430	1	20	0.176793555	ENSGALG00000017064	gga:418907|	418907|	http://www.genome.jp/kegg-bin/show_pathway?gga03430/gga:418907%09red
Pentose phosphate pathway	KEGG PATHWAY	gga00030	1	21	0.184393446	ENSGALG00000013095	gga:418176|	418176|	http://www.genome.jp/kegg-bin/show_pathway?gga00030/gga:418176%09red
Calcium signaling pathway	KEGG PATHWAY	gga04020	3	162	0.194518212	ENSGALG00000025950|ENSGALG00000005243|ENSGALG00000014071	gga:417430|gga:378890|gga:418212|	417430|378890|418212|	http://www.genome.jp/kegg-bin/show_pathway?gga04020/gga:417430%09red/gga:378890%09red/gga:418212%09red
Melanogenesis	KEGG PATHWAY	gga04916	2	89	0.204448995	ENSGALG00000025950|ENSGALG00000001600	gga:417430|gga:419416|	417430|419416|	http://www.genome.jp/kegg-bin/show_pathway?gga04916/gga:417430%09red/gga:419416%09red
Focal adhesion	KEGG PATHWAY	gga04510	3	184	0.247644103	ENSGALG00000025950|ENSGALG00000003634|ENSGALG00000010026	gga:417430|gga:423675|gga:396019|	417430|423675|396019|	http://www.genome.jp/kegg-bin/show_pathway?gga04510/gga:417430%09red/gga:396019%09red/gga:423675%09red
DNA replication	KEGG PATHWAY	gga03030	1	30	0.249744666	ENSGALG00000017064	gga:418907|	418907|	http://www.genome.jp/kegg-bin/show_pathway?gga03030/gga:418907%09red
Cysteine and methionine metabolism	KEGG PATHWAY	gga00270	1	33	0.270356195	ENSGALG00000032868	gga:416675|	416675|	http://www.genome.jp/kegg-bin/show_pathway?gga00270/gga:416675%09red
Nucleotide excision repair	KEGG PATHWAY	gga03420	1	37	0.296969742	ENSGALG00000017064	gga:418907|	418907|	http://www.genome.jp/kegg-bin/show_pathway?gga03420/gga:418907%09red
ABC transporters	KEGG PATHWAY	gga02010	1	37	0.296969742	ENSGALG00000006172	gga:423072|	423072|	http://www.genome.jp/kegg-bin/show_pathway?gga02010/gga:423072%09red
Basal transcription factors	KEGG PATHWAY	gga03022	1	37	0.296969742	ENSGALG00000049138	gga:100857185|	100857185|	http://www.genome.jp/kegg-bin/show_pathway?gga03022/gga:100857185%09red
Insulin signaling pathway	KEGG PATHWAY	gga04910	2	118	0.303348359	ENSGALG00000004237|ENSGALG00000010026	gga:417438|gga:396019|	417438|396019|	http://www.genome.jp/kegg-bin/show_pathway?gga04910/gga:417438%09red/gga:396019%09red
FoxO signaling pathway	KEGG PATHWAY	gga04068	2	121	0.313564866	ENSGALG00000003634|ENSGALG00000007307	gga:423675|gga:395126|	423675|395126|	http://www.genome.jp/kegg-bin/show_pathway?gga04068/gga:423675%09red/gga:395126%09red
Adrenergic signaling in cardiomyocytes	KEGG PATHWAY	gga04261	2	121	0.313564866	ENSGALG00000009287|ENSGALG00000010026	gga:395727|gga:396019|	395727|396019|	http://www.genome.jp/kegg-bin/show_pathway?gga04261/gga:396019%09red/gga:395727%09red
NOD-like receptor signaling pathway	KEGG PATHWAY	gga04621	1	41	0.322623201	ENSGALG00000043535	gga:420215|	420215|	http://www.genome.jp/kegg-bin/show_pathway?gga04621/gga:420215%09red
Notch signaling pathway	KEGG PATHWAY	gga04330	1	44	0.341253886	ENSGALG00000001600	gga:419416|	419416|	http://www.genome.jp/kegg-bin/show_pathway?gga04330/gga:419416%09red
Hedgehog signaling pathway	KEGG PATHWAY	gga04340	1	45	0.347350821	ENSGALG00000002229	gga:416181|	416181|	http://www.genome.jp/kegg-bin/show_pathway?gga04340/gga:416181%09red
Protein processing in endoplasmic reticulum	KEGG PATHWAY	gga04141	2	146	0.396999355	ENSGALG00000021213|ENSGALG00000002141	gga:423641|gga:424757|	423641|424757|	http://www.genome.jp/kegg-bin/show_pathway?gga04141/gga:423641%09red/gga:424757%09red
Inositol phosphate metabolism	KEGG PATHWAY	gga00562	1	57	0.416303296	ENSGALG00000003634	gga:423675|	423675|	http://www.genome.jp/kegg-bin/show_pathway?gga00562/gga:423675%09red
p53 signaling pathway	KEGG PATHWAY	gga04115	1	61	0.437646538	ENSGALG00000003634	gga:423675|	423675|	http://www.genome.jp/kegg-bin/show_pathway?gga04115/gga:423675%09red
RNA degradation	KEGG PATHWAY	gga03018	1	63	0.448026955	ENSGALG00000016930	gga:418821|	418821|	http://www.genome.jp/kegg-bin/show_pathway?gga03018/gga:418821%09red
TGF-beta signaling pathway	KEGG PATHWAY	gga04350	1	69	0.478044982	ENSGALG00000009977	gga:395680|	395680|	http://www.genome.jp/kegg-bin/show_pathway?gga04350/gga:395680%09red
mRNA surveillance pathway	KEGG PATHWAY	gga03015	1	69	0.478044982	ENSGALG00000010026	gga:396019|	396019|	http://www.genome.jp/kegg-bin/show_pathway?gga03015/gga:396019%09red
ECM-receptor interaction	KEGG PATHWAY	gga04512	1	73	0.497154418	ENSGALG00000035717	gga:429806|	429806|	http://www.genome.jp/kegg-bin/show_pathway?gga04512/gga:429806%09red
GnRH signaling pathway	KEGG PATHWAY	gga04912	1	77	0.515571896	ENSGALG00000014071	gga:418212|	418212|	http://www.genome.jp/kegg-bin/show_pathway?gga04912/gga:418212%09red
ErbB signaling pathway	KEGG PATHWAY	gga04012	1	77	0.515571896	ENSGALG00000025950	gga:417430|	417430|	http://www.genome.jp/kegg-bin/show_pathway?gga04012/gga:417430%09red
Spliceosome	KEGG PATHWAY	gga03040	1	105	0.627094003	ENSGALG00000016704	gga:422052|	422052|	http://www.genome.jp/kegg-bin/show_pathway?gga03040/gga:422052%09red
Lysosome	KEGG PATHWAY	gga04142	1	107	0.634009343	ENSGALG00000004390	gga:427646|	427646|	http://www.genome.jp/kegg-bin/show_pathway?gga04142/gga:427646%09red
Influenza A	KEGG PATHWAY	gga05164	1	130	0.704975718	ENSGALG00000009287	gga:395727|	395727|	http://www.genome.jp/kegg-bin/show_pathway?gga05164/gga:395727%09red
Cytokine-cytokine receptor interaction	KEGG PATHWAY	gga04060	1	165	0.78769367	ENSGALG00000043044	gga:396481|	396481|	http://www.genome.jp/kegg-bin/show_pathway?gga04060/gga:396481%09red
Endocytosis	KEGG PATHWAY	gga04144	1	192	0.835425108	ENSGALG00000034610	gga:420170|	420170|	http://www.genome.jp/kegg-bin/show_pathway?gga04144/gga:420170%09red
Metabolic pathways	KEGG PATHWAY	gga01100	2	1049	0.999599361	ENSGALG00000032868|ENSGALG00000015033	gga:416675|gga:428622|	416675|428622|	http://www.genome.jp/kegg-bin/show_pathway?gga01100/gga:416675%09red/gga:428622%09red
