# Supplementary material for: Transcriptome Sequencing Analysis of circRNA in Skeletal Muscle between Fast- and Slow-Growing Chickens at Embryonic Stages
Source: Animals (Basel). 2022 Nov 16;12(22):3166. doi: 10.3390/ani12223166 (PMC9686870; doi:10.3390/ani12223166)
Supplement: Supplementary file 1 [file animals-12-03166-s001.zip › Table S8 KEGG pathway enrichment result of S20 vs. F20.xls]

#Term	Database	ID	Input number	Background number	P-Value	Input	KEGG_ID/KO	Entrez_ID	Hyperlink
Regulation of actin cytoskeleton	KEGG PATHWAY	gga04810	3	177	0.081927794	ENSGALG00000030162|ENSGALG00000031009|ENSGALG00000052837	gga:415591|gga:418761|gga:769924|	415591|418761|769924|	http://www.genome.jp/kegg-bin/show_pathway?gga04810/gga:418761%09red/gga:769924%09red/gga:415591%09red
Glycosphingolipid biosynthesis - lacto and neolacto series	KEGG PATHWAY	gga00601	1	21	0.117765182	ENSGALG00000015252	gga:395138|	395138|	http://www.genome.jp/kegg-bin/show_pathway?gga00601/gga:395138%09red
Pentose phosphate pathway	KEGG PATHWAY	gga00030	1	21	0.117765182	ENSGALG00000013095	gga:418176|	418176|	http://www.genome.jp/kegg-bin/show_pathway?gga00030/gga:418176%09red
Protein export	KEGG PATHWAY	gga03060	1	22	0.122781575	ENSGALG00000012128	gga:771365|	771365|	http://www.genome.jp/kegg-bin/show_pathway?gga03060/gga:771365%09red
Nicotinate and nicotinamide metabolism	KEGG PATHWAY	gga00760	1	25	0.137663377	ENSGALG00000038175	gga:404301|	404301|	http://www.genome.jp/kegg-bin/show_pathway?gga00760/gga:404301%09red
Mucin type O-Glycan biosynthesis	KEGG PATHWAY	gga00512	1	26	0.142568694	ENSGALG00000013135	gga:420955|	420955|	http://www.genome.jp/kegg-bin/show_pathway?gga00512/gga:420955%09red
Tight junction	KEGG PATHWAY	gga04530	2	118	0.148104925	ENSGALG00000042400|ENSGALG00000035237	gga:418565|gga:424149|	418565|424149|	http://www.genome.jp/kegg-bin/show_pathway?gga04530/gga:424149%09red/gga:418565%09red
Adrenergic signaling in cardiomyocytes	KEGG PATHWAY	gga04261	2	121	0.154021781	ENSGALG00000038265|ENSGALG00000005448	gga:428435|gga:396067|	428435|396067|	http://www.genome.jp/kegg-bin/show_pathway?gga04261/gga:428435%09red/gga:396067%09red
Ubiquitin mediated proteolysis	KEGG PATHWAY	gga04120	2	124	0.159985224	ENSGALG00000037492|ENSGALG00000014732	gga:416660|gga:427153|	416660|427153|	http://www.genome.jp/kegg-bin/show_pathway?gga04120/gga:416660%09red/gga:427153%09red
Jak-STAT signaling pathway	KEGG PATHWAY	gga04630	2	125	0.161982839	ENSGALG00000014855|ENSGALG00000015027	gga:408184|gga:374199|	408184|374199|	http://www.genome.jp/kegg-bin/show_pathway?gga04630/gga:374199%09red/gga:408184%09red
Alanine, aspartate and glutamate metabolism	KEGG PATHWAY	gga00250	1	32	0.171430642	ENSGALG00000040184	gga:418255|	418255|	http://www.genome.jp/kegg-bin/show_pathway?gga00250/gga:418255%09red
Cysteine and methionine metabolism	KEGG PATHWAY	gga00270	1	33	0.176147355	ENSGALG00000032868	gga:416675|	416675|	http://www.genome.jp/kegg-bin/show_pathway?gga00270/gga:416675%09red
Glycine, serine and threonine metabolism	KEGG PATHWAY	gga00260	1	36	0.190139938	ENSGALG00000002638	gga:423635|	423635|	http://www.genome.jp/kegg-bin/show_pathway?gga00260/gga:423635%09red
Nucleotide excision repair	KEGG PATHWAY	gga03420	1	37	0.194752092	ENSGALG00000014732	gga:427153|	427153|	http://www.genome.jp/kegg-bin/show_pathway?gga03420/gga:427153%09red
Herpes simplex infection	KEGG PATHWAY	gga05168	2	143	0.198637855	ENSGALG00000013793|ENSGALG00000015027	gga:373991|gga:374199|	373991|374199|	http://www.genome.jp/kegg-bin/show_pathway?gga05168/gga:374199%09red/gga:373991%09red
Notch signaling pathway	KEGG PATHWAY	gga04330	1	44	0.226323125	ENSGALG00000001600	gga:419416|	419416|	http://www.genome.jp/kegg-bin/show_pathway?gga04330/gga:419416%09red
Hedgehog signaling pathway	KEGG PATHWAY	gga04340	1	45	0.230732936	ENSGALG00000040266	gga:420769|	420769|	http://www.genome.jp/kegg-bin/show_pathway?gga04340/gga:420769%09red
Fanconi anemia pathway	KEGG PATHWAY	gga03460	1	48	0.243814877	ENSGALG00000015033	gga:428622|	428622|	http://www.genome.jp/kegg-bin/show_pathway?gga03460/gga:428622%09red
Metabolic pathways	KEGG PATHWAY	gga01100	8	1049	0.246516869	ENSGALG00000002638|ENSGALG00000032868|ENSGALG00000040184|ENSGALG00000038175|ENSGALG00000015252|ENSGALG00000013135|ENSGALG00000054033|ENSGALG00000015033	gga:423635|gga:416675|gga:418255|gga:404301|gga:395138|gga:420955|gga:396507|gga:428622|	423635|416675|418255|404301|395138|420955|396507|428622|	http://www.genome.jp/kegg-bin/show_pathway?gga01100/gga:418255%09red/gga:404301%09red/gga:416675%09red/gga:420955%09red/gga:423635%09red/gga:396507%09red/gga:395138%09red/gga:428622%09red
Arginine and proline metabolism	KEGG PATHWAY	gga00330	1	50	0.252414607	ENSGALG00000054033	gga:396507|	396507|	http://www.genome.jp/kegg-bin/show_pathway?gga00330/gga:396507%09red
mTOR signaling pathway	KEGG PATHWAY	gga04150	1	52	0.260918326	ENSGALG00000026971	gga:419605|	419605|	http://www.genome.jp/kegg-bin/show_pathway?gga04150/gga:419605%09red
Biosynthesis of amino acids	KEGG PATHWAY	gga01230	1	59	0.289940354	ENSGALG00000002638	gga:423635|	423635|	http://www.genome.jp/kegg-bin/show_pathway?gga01230/gga:423635%09red
Cardiac muscle contraction	KEGG PATHWAY	gga04260	1	60	0.293993977	ENSGALG00000005448	gga:396067|	396067|	http://www.genome.jp/kegg-bin/show_pathway?gga04260/gga:396067%09red
p53 signaling pathway	KEGG PATHWAY	gga04115	1	61	0.298024884	ENSGALG00000015286	gga:421766|	421766|	http://www.genome.jp/kegg-bin/show_pathway?gga04115/gga:421766%09red
RNA degradation	KEGG PATHWAY	gga03018	1	63	0.306019053	ENSGALG00000016930	gga:418821|	418821|	http://www.genome.jp/kegg-bin/show_pathway?gga03018/gga:418821%09red
Aminoacyl-tRNA biosynthesis	KEGG PATHWAY	gga00970	1	64	0.309982561	ENSGALG00000042481	gga:428482|	428482|	http://www.genome.jp/kegg-bin/show_pathway?gga00970/gga:428482%09red
Adipocytokine signaling pathway	KEGG PATHWAY	gga04920	1	64	0.309982561	ENSGALG00000015027	gga:374199|	374199|	http://www.genome.jp/kegg-bin/show_pathway?gga04920/gga:374199%09red
Adherens junction	KEGG PATHWAY	gga04520	1	68	0.325615615	ENSGALG00000030162	gga:415591|	415591|	http://www.genome.jp/kegg-bin/show_pathway?gga04520/gga:415591%09red
MAPK signaling pathway	KEGG PATHWAY	gga04010	2	214	0.347643177	ENSGALG00000052837|ENSGALG00000035237	gga:769924|gga:424149|	769924|424149|	http://www.genome.jp/kegg-bin/show_pathway?gga04010/gga:769924%09red/gga:424149%09red
Melanogenesis	KEGG PATHWAY	gga04916	1	89	0.402156996	ENSGALG00000001600	gga:419416|	419416|	http://www.genome.jp/kegg-bin/show_pathway?gga04916/gga:419416%09red
Carbon metabolism	KEGG PATHWAY	gga01200	1	90	0.405580851	ENSGALG00000002638	gga:423635|	423635|	http://www.genome.jp/kegg-bin/show_pathway?gga01200/gga:423635%09red
Vascular smooth muscle contraction	KEGG PATHWAY	gga04270	1	100	0.438778118	ENSGALG00000052837	gga:769924|	769924|	http://www.genome.jp/kegg-bin/show_pathway?gga04270/gga:769924%09red
Spliceosome	KEGG PATHWAY	gga03040	1	105	0.454687403	ENSGALG00000016704	gga:422052|	422052|	http://www.genome.jp/kegg-bin/show_pathway?gga03040/gga:422052%09red
Lysosome	KEGG PATHWAY	gga04142	1	107	0.460926428	ENSGALG00000015030	gga:421076|	421076|	http://www.genome.jp/kegg-bin/show_pathway?gga04142/gga:421076%09red
Wnt signaling pathway	KEGG PATHWAY	gga04310	1	119	0.496915748	ENSGALG00000001600	gga:419416|	419416|	http://www.genome.jp/kegg-bin/show_pathway?gga04310/gga:419416%09red
Influenza A	KEGG PATHWAY	gga05164	1	130	0.527827985	ENSGALG00000015027	gga:374199|	374199|	http://www.genome.jp/kegg-bin/show_pathway?gga05164/gga:374199%09red
Protein processing in endoplasmic reticulum	KEGG PATHWAY	gga04141	1	146	0.569489704	ENSGALG00000012404	gga:423585|	423585|	http://www.genome.jp/kegg-bin/show_pathway?gga04141/gga:423585%09red
Cytokine-cytokine receptor interaction	KEGG PATHWAY	gga04060	1	165	0.614294655	ENSGALG00000014855	gga:408184|	408184|	http://www.genome.jp/kegg-bin/show_pathway?gga04060/gga:408184%09red
Neuroactive ligand-receptor interaction	KEGG PATHWAY	gga04080	1	261	0.779398884	ENSGALG00000014855	gga:408184|	408184|	http://www.genome.jp/kegg-bin/show_pathway?gga04080/gga:408184%09red
