# Supplementary material for: Transcriptome Sequencing Analysis of circRNA in Skeletal Muscle between Fast- and Slow-Growing Chickens at Embryonic Stages
Source: Animals (Basel). 2022 Nov 16;12(22):3166. doi: 10.3390/ani12223166 (PMC9686870; doi:10.3390/ani12223166)
Supplement: Supplementary file 1 [file animals-12-03166-s001.zip › Table S9 GO_BP terms related to skeletal muscle development for the co-differentially expressed circRNAs.xls]

## Sheet: 与骨骼肌相关的条目
GO_accession	Description	Term_type	Over_represented_pValue	Corrected_pValue	DEG_item	DEG_list	Bg_item	Bg_list	Gene_names
GO:1902766	skeletal muscle satellite cell migration	biological_process	0.089833	0.96682	3	6588	3	14870	ENSGALG00000003806,ENSGALG00000001569,ENSGALG00000003932
GO:0035914	skeletal muscle cell differentiation	biological_process	0.09597	0.98963	32	6588	60	14870	ENSGALG00000029401,ENSGALG00000043433,ENSGALG00000002881,ENSGALG00000006609,ENSGALG00000010936,ENSGALG00000041708,ENSGALG00000028037,ENSGALG00000016997,ENSGALG00000000172,ENSGALG00000001021,ENSGALG00000040971,ENSGALG00000027838,ENSGALG00000006273,ENSGALG00000034986,ENSGALG00000010881,ENSGALG00000037787,ENSGALG00000043727,ENSGALG00000015935,ENSGALG00000014699,ENSGALG00000007685,ENSGALG00000040316,…
GO:0014859	negative regulation of skeletal muscle cell proliferation	biological_process	0.23941	1	3	6588	4	14870	ENSGALG00000006609,ENSGALG00000040316,ENSGALG00000003932
GO:1902723	negative regulation of skeletal muscle satellite cell proliferation	biological_process	0.23941	1	3	6588	4	14870	ENSGALG00000006609,ENSGALG00000003932,ENSGALG00000040316
GO:0014856	skeletal muscle cell proliferation	biological_process	0.33694	1	8	6588	15	14870	ENSGALG00000014699,ENSGALG00000029401,ENSGALG00000000172,ENSGALG00000002588,ENSGALG00000006609,ENSGALG00000003932,ENSGALG00000041708,ENSGALG00000040316
GO:0048642	negative regulation of skeletal muscle tissue development	biological_process	0.33923	1	7	6588	13	14870	ENSGALG00000040316,ENSGALG00000003932,ENSGALG00000006609,ENSGALG00000031325,ENSGALG00000006824,ENSGALG00000031890,ENSGALG00000001021
GO:0014841	skeletal muscle satellite cell proliferation	biological_process	0.34568	1	7	6588	13	14870	ENSGALG00000040316,ENSGALG00000003932,ENSGALG00000006609,ENSGALG00000002588,ENSGALG00000000172,ENSGALG00000029401,ENSGALG00000014699
GO:0014866	skeletal myofibril assembly	biological_process	0.35764	1	6	6588	11	14870	ENSGALG00000009844,ENSGALG00000012783,ENSGALG00000006491,ENSGALG00000009791,ENSGALG00000000164,ENSGALG00000011086
GO:0007519	skeletal muscle tissue development	biological_process	0.36163	1	59	6588	128	14870	ENSGALG00000003059,ENSGALG00000006824,ENSGALG00000003806,ENSGALG00000031890,ENSGALG00000029282,ENSGALG00000003441,ENSGALG00000014917,ENSGALG00000016431,ENSGALG00000016262,ENSGALG00000011086,ENSGALG00000002375,ENSGALG00000042458,ENSGALG00000035419,ENSGALG00000014832,ENSGALG00000036114,ENSGALG00000013624,ENSGALG00000027247,ENSGALG00000052464,ENSGALG00000012277,ENSGALG00000008942,ENSGALG00000006491,…
GO:0030240	skeletal muscle thin filament assembly	biological_process	0.36811	1	5	6588	9	14870	ENSGALG00000011086,ENSGALG00000012783,ENSGALG00000000164,ENSGALG00000009791,ENSGALG00000009844
GO:0060538	skeletal muscle organ development	biological_process	0.38667	1	60	6588	131	14870	ENSGALG00000010881,ENSGALG00000037787,ENSGALG00000009564,ENSGALG00000034986,ENSGALG00000029024,ENSGALG00000037203,ENSGALG00000006273,ENSGALG00000027838,ENSGALG00000042492,ENSGALG00000000172,ENSGALG00000040971,ENSGALG00000001021,ENSGALG00000016997,ENSGALG00000028037,ENSGALG00000039897,ENSGALG00000033185,ENSGALG00000000195,ENSGALG00000010027,ENSGALG00000041708,ENSGALG00000001003,ENSGALG00000037257,…
GO:0036023	embryonic skeletal limb joint morphogenesis	biological_process	0.39809	1	2	6588	3	14870	ENSGALG00000016473,ENSGALG00000037203
GO:0014857	regulation of skeletal muscle cell proliferation	biological_process	0.44317	1	7	6588	14	14870	ENSGALG00000041708,ENSGALG00000003932,ENSGALG00000040316,ENSGALG00000002588,ENSGALG00000006609,ENSGALG00000000172,ENSGALG00000029401
GO:1904206	positive regulation of skeletal muscle hypertrophy	biological_process	0.44731	1	1	6588	1	14870	ENSGALG00000021520
GO:1902726	positive regulation of skeletal muscle satellite cell differentiation	biological_process	0.45055	1	1	6588	1	14870	ENSGALG00000040316
GO:0048641	regulation of skeletal muscle tissue development	biological_process	0.45839	1	19	6588	41	14870	ENSGALG00000006824,ENSGALG00000031890,ENSGALG00000035419,ENSGALG00000037203,ENSGALG00000000172,ENSGALG00000001021,ENSGALG00000014832,ENSGALG00000039897,ENSGALG00000031325,ENSGALG00000004288,ENSGALG00000006609,ENSGALG00000010936,ENSGALG00000040316,ENSGALG00000003932,ENSGALG00000041708,ENSGALG00000029401,ENSGALG00000014699,ENSGALG00000002881,ENSGALG00000032994
GO:0014816	skeletal muscle satellite cell differentiation	biological_process	0.46306	1	6	6588	12	14870	ENSGALG00000014699,ENSGALG00000006609,ENSGALG00000006273,ENSGALG00000035419,ENSGALG00000003932,ENSGALG00000040316
GO:0071340	skeletal muscle acetylcholine-gated channel clustering	biological_process	0.48652	1	5	6588	10	14870	ENSGALG00000001600,ENSGALG00000032181,ENSGALG00000015397,ENSGALG00000005768,ENSGALG00000039193
GO:0048742	regulation of skeletal muscle fiber development	biological_process	0.48727	1	4	6588	8	14870	ENSGALG00000000172,ENSGALG00000039897,ENSGALG00000004288,ENSGALG00000010936
GO:2001015	negative regulation of skeletal muscle cell differentiation	biological_process	0.51095	1	4	6588	8	14870	ENSGALG00000040316,ENSGALG00000003932,ENSGALG00000006609,ENSGALG00000001021
GO:0014819	regulation of skeletal muscle contraction	biological_process	0.53756	1	3	6588	6	14870	ENSGALG00000014555,ENSGALG00000008351,ENSGALG00000034427
GO:0014719	skeletal muscle satellite cell activation	biological_process	0.554	1	3	6588	6	14870	ENSGALG00000014699,ENSGALG00000005123,ENSGALG00000006609
GO:0043415	positive regulation of skeletal muscle tissue regeneration	biological_process	0.59169	1	2	6588	4	14870	ENSGALG00000002588,ENSGALG00000011404
GO:0048741	skeletal muscle fiber development	biological_process	0.59247	1	13	6588	30	14870	ENSGALG00000039897,ENSGALG00000000195,ENSGALG00000013624,ENSGALG00000000172,ENSGALG00000029401,ENSGALG00000036114,ENSGALG00000011086,ENSGALG00000010936,ENSGALG00000004288,ENSGALG00000042458,ENSGALG00000052825,ENSGALG00000016262,ENSGALG00000001003
GO:0014834	skeletal muscle satellite cell maintenance involved in skeletal muscle regeneration	biological_process	0.6003	1	2	6588	4	14870	ENSGALG00000005123,ENSGALG00000034973
GO:0014905	myoblast fusion involved in skeletal muscle regeneration	biological_process	0.60862	1	2	6588	4	14870	ENSGALG00000006546,ENSGALG00000021520
GO:0014858	positive regulation of skeletal muscle cell proliferation	biological_process	0.60987	1	2	6588	4	14870	ENSGALG00000040316,ENSGALG00000041708
GO:0072498	embryonic skeletal joint development	biological_process	0.65799	1	5	6588	12	14870	ENSGALG00000037203,ENSGALG00000040021,ENSGALG00000016473,ENSGALG00000000785,ENSGALG00000011347
GO:0050883	musculoskeletal movement, spinal reflex action	biological_process	0.67923	1	1	6588	2	14870	ENSGALG00000037082
GO:0003009	skeletal muscle contraction	biological_process	0.68484	1	7	6588	17	14870	ENSGALG00000006572,ENSGALG00000006591,ENSGALG00000034427,ENSGALG00000006835,ENSGALG00000008351,ENSGALG00000014555,ENSGALG00000001459
GO:1904395	positive regulation of skeletal muscle acetylcholine-gated channel clustering	biological_process	0.69443	1	1	6588	2	14870	ENSGALG00000032181
GO:0060272	embryonic skeletal joint morphogenesis	biological_process	0.69493	1	4	6588	10	14870	ENSGALG00000040021,ENSGALG00000037203,ENSGALG00000016473,ENSGALG00000000785
GO:0100001	regulation of skeletal muscle contraction by action potential	biological_process	0.69596	1	1	6588	2	14870	ENSGALG00000034427
GO:1904204	regulation of skeletal muscle hypertrophy	biological_process	0.69634	1	1	6588	2	14870	ENSGALG00000021520
GO:0048643	positive regulation of skeletal muscle tissue development	biological_process	0.72663	1	8	6588	20	14870	ENSGALG00000014832,ENSGALG00000032994,ENSGALG00000000172,ENSGALG00000040316,ENSGALG00000041708,ENSGALG00000035419,ENSGALG00000037203,ENSGALG00000010936
GO:0007016	cytoskeletal anchoring at plasma membrane	biological_process	0.74458	1	2	6588	5	14870	ENSGALG00000037784,ENSGALG00000002548
GO:0030241	skeletal muscle myosin thick filament assembly	biological_process	0.74459	1	2	6588	5	14870	ENSGALG00000012783,ENSGALG00000000164
GO:0050882	voluntary musculoskeletal movement	biological_process	0.74464	1	2	6588	5	14870	ENSGALG00000004375,ENSGALG00000008880
GO:0050881	musculoskeletal movement	biological_process	0.76477	1	11	6588	28	14870	ENSGALG00000008351,ENSGALG00000001459,ENSGALG00000006572,ENSGALG00000008880,ENSGALG00000004375,ENSGALG00000006835,ENSGALG00000038730,ENSGALG00000014555,ENSGALG00000006591,ENSGALG00000037082,ENSGALG00000034427
GO:0014733	regulation of skeletal muscle adaptation	biological_process	0.77044	1	3	6588	8	14870	ENSGALG00000001459,ENSGALG00000021520,ENSGALG00000000313
GO:0048743	positive regulation of skeletal muscle fiber development	biological_process	0.81069	1	2	6588	6	14870	ENSGALG00000000172,ENSGALG00000010936
GO:0014707	branchiomeric skeletal muscle development	biological_process	0.81228	1	1	6588	3	14870	ENSGALG00000029024
GO:2001014	regulation of skeletal muscle cell differentiation	biological_process	0.81876	1	7	6588	19	14870	ENSGALG00000040316,ENSGALG00000041708,ENSGALG00000003932,ENSGALG00000006609,ENSGALG00000002881,ENSGALG00000001021,ENSGALG00000029401
GO:0014734	skeletal muscle hypertrophy	biological_process	0.82306	1	1	6588	3	14870	ENSGALG00000021520
GO:0043416	regulation of skeletal muscle tissue regeneration	biological_process	0.82429	1	2	6588	6	14870	ENSGALG00000011404,ENSGALG00000002588
GO:0014839	myoblast migration involved in skeletal muscle regeneration	biological_process	0.83163	1	1	6588	3	14870	ENSGALG00000052825
GO:1902811	positive regulation of skeletal muscle fiber differentiation	biological_process	0.83415	1	1	6588	3	14870	ENSGALG00000041708
GO:2001016	positive regulation of skeletal muscle cell differentiation	biological_process	0.83716	1	2	6588	6	14870	ENSGALG00000041708,ENSGALG00000040316
GO:0014908	myotube differentiation involved in skeletal muscle regeneration	biological_process	0.89465	1	2	6588	7	14870	ENSGALG00000006546,ENSGALG00000021520
GO:1904393	regulation of skeletal muscle acetylcholine-gated channel clustering	biological_process	0.90246	1	1	6588	4	14870	ENSGALG00000032181
GO:0043403	skeletal muscle tissue regeneration	biological_process	0.90596	1	8	6588	24	14870	ENSGALG00000052825,ENSGALG00000002588,ENSGALG00000012559,ENSGALG00000034973,ENSGALG00000021520,ENSGALG00000005123,ENSGALG00000011404,ENSGALG00000006546
GO:1902809	regulation of skeletal muscle fiber differentiation	biological_process	0.90889	1	1	6588	4	14870	ENSGALG00000041708
GO:0098528	skeletal muscle fiber differentiation	biological_process	0.9494	1	1	6588	5	14870	ENSGALG00000041708
GO:0043501	skeletal muscle adaptation	biological_process	0.96972	1	3	6588	13	14870	ENSGALG00000000313,ENSGALG00000021520,ENSGALG00000001459
GO:0090286	cytoskeletal anchoring at nuclear membrane	biological_process	0.99719	1	1	6588	10	14870	ENSGALG00000052084
